# Supplementary material for: Prediction of Nocturnal Foaling Using Ventral Tail Base Surface Temperature Recorded by a Wearable Device Attached to the Mare’s Tail
Source: Animals (Basel). 2026 Jan 9;16(2):199. doi: 10.3390/ani16020199 (PMC12837534; doi:10.3390/ani16020199)
Supplement: Supplementary file 1 [file animals-16-00199-s001.zip]

Archive with 11 entries (7 files):
- animals-4042090-supplementary/
- animals-4042090-supplementary/Supplementary Material/
- animals-4042090-supplementary/Supplementary Material/Table S1.xlsx
- animals-4042090-supplementary/Supplementary Material/Table S2.xlsx
- animals-4042090-supplementary/Supplementary Material/Table S3.xlsx
- animals-4042090-supplementary/__MACOSX/
- animals-4042090-supplementary/__MACOSX/._Supplementary Material
- animals-4042090-supplementary/__MACOSX/Supplementary Material/
- animals-4042090-supplementary/__MACOSX/Supplementary Material/._Table S1.xlsx
- animals-4042090-supplementary/__MACOSX/Supplementary Material/._Table S2.xlsx
- animals-4042090-supplementary/__MACOSX/Supplementary Material/._Table S3.xlsx
