# Supplementary material for: Prediction of Nocturnal Foaling Using Ventral Tail Base Surface Temperature Recorded by a Wearable Device Attached to the Mare’s Tail
Source: Animals (Basel). 2026 Jan 9;16(2):199. doi: 10.3390/ani16020199 (PMC12837534; doi:10.3390/ani16020199)
Supplement: Supplementary file 1 [file animals-16-00199-s001.zip › animals-4042090-supplementary/Supplementary Material/Table S1.xlsx]

## Sheet: Sheet1
Horse ID	Birth date	Last mating date	Enrollment date	Foaling date	Age of mare at foaling	Gestation age at enrollment	Parity (0 = Nulliparous)	Average air temperature at foaling day
#1	2011-01-01	2020-04-18	2021-03-13	2021-03-20 23:45:00	10.2246	329	6	1.2
#2	2016-02-21	2020-05-05	2021-03-20	2021-03-27 04:16:59	5.09912	319	1	3.3
#3	2017-04-22	2020-05-25	2021-04-21	2021-04-29 23:44:00	4.02463	331	0	12.6
#4	2007-04-10	2020-03-10	2021-01-21	2021-02-19 21:01:00	13.8764	317	7	-0.4
#5	2012-02-16	2020-04-21	2021-03-16	2021-03-25 21:20:00	9.11202	329	4	6.4
#6	2013-01-25	2020-05-14	2021-04-06	2021-04-17 00:33:59	8.2302	327	2	8
#7	2016-04-02	2020-04-26	2021-03-02	2021-03-14 21:08:00	4.9531	310	1	3.3
#8	2016-05-16	2020-06-10	2021-04-21	2021-05-07 03:38:34	4.9785	315	0	15.9
#9	2019-03-16	2022-05-27	2023-04-20	2023-04-29 22:24:00	4.12584	328	0	10.8
#10	2009-02-16	2022-05-21	2023-04-04	2023-04-16 01:02:00	14.17	318	4	4.9
#11	2018-01-24	2023-05-11	2024-03-21	2024-03-30 01:00:59	6.18368	315	0	6.1
#12	2019-03-16	2023-06-29	2024-05-04	2024-05-21 18:40:00	5.18843	310	1	9.3
#13	2011-01-01	2023-04-01	2024-02-06	2024-02-23 22:41:00	13.156	311	8	-6.5
#14	2018-01-08	2023-03-22	2024-02-13	2024-03-02 18:14:00	6.15277	328	0	-4.6
#15	2015-01-03	2023-03-07	2024-01-30	2024-02-13 21:59:59	9.12032	329	1	-0.2
#16	2016-02-21	2023-04-21	2024-02-26	2024-03-07 21:46:00	8.04906	311	2	-3.6
#17	2017-04-22	2023-05-17	2024-04-03	2024-04-15 01:54:00	6.98652	322	2	13.4
#18	2018-04-15	2023-05-15	2024-03-21	2024-04-21 00:49:59	6.02201	311	1	10.9
#19	2018-05-09	2023-03-08	2024-01-30	2024-02-22 05:12:00	5.79511	328	1	-4.3
#20	2020-02-18	2023-06-19	2024-05-04	2024-05-12 04:15:00	4.23336	320	0	14.7
#21	2016-02-21	2024-04-10	2025-02-06	2025-02-23 04:38:59	9.01423	302	3	-5.7
#22	2012-02-16	2024-05-02	2025-03-24	2025-04-08 23:42:59	13.1534	326	7	9.7
