# Supplementary material for: Prediction of Nocturnal Foaling Using Ventral Tail Base Surface Temperature Recorded by a Wearable Device Attached to the Mare’s Tail
Source: Animals (Basel). 2026 Jan 9;16(2):199. doi: 10.3390/ani16020199 (PMC12837534; doi:10.3390/ani16020199)
Supplement: Supplementary file 1 [file animals-16-00199-s001.zip › animals-4042090-supplementary/Supplementary Material/Table S2.xlsx]

## Sheet: raw data
Horse ID	Sampling TIME	Foaling TIME	DAYS from Foaling	VTB-ST (℃)
#1	2021-03-13 09:47:37	2021-03-20 23:45:00	-7.58152	32.29
#1	2021-03-13 09:50:37	2021-03-20 23:45:00	-7.57943	33.18
#1	2021-03-13 09:56:37	2021-03-20 23:45:00	-7.57527	34.47
#1	2021-03-13 10:02:37	2021-03-20 23:45:00	-7.5711	35.31
#1	2021-03-13 10:05:37	2021-03-20 23:45:00	-7.56902	35.56
#1	2021-03-13 10:08:37	2021-03-20 23:45:00	-7.56693	35.76
#1	2021-03-13 10:14:37	2021-03-20 23:45:00	-7.56277	36.06
#1	2021-03-13 10:17:37	2021-03-20 23:45:00	-7.56068	36.16
#1	2021-03-13 10:20:37	2021-03-20 23:45:00	-7.5586	36.3
#1	2021-03-13 10:29:37	2021-03-20 23:45:00	-7.55235	36.55
#1	2021-03-13 10:32:37	2021-03-20 23:45:00	-7.55027	36.55
#1	2021-03-13 10:35:37	2021-03-20 23:45:00	-7.54818	36.6
#1	2021-03-13 10:38:37	2021-03-20 23:45:00	-7.5461	36.65
#1	2021-03-13 10:41:37	2021-03-20 23:45:00	-7.54402	36.7
#1	2021-03-13 10:44:37	2021-03-20 23:45:00	-7.54193	36.75
#1	2021-03-13 10:47:37	2021-03-20 23:45:00	-7.53985	36.75
#1	2021-03-13 10:50:37	2021-03-20 23:45:00	-7.53777	36.75
#1	2021-03-13 10:53:38	2021-03-20 23:45:00	-7.53567	36.8
#1	2021-03-13 10:56:38	2021-03-20 23:45:00	-7.53359	36.85
#1	2021-03-13 10:59:38	2021-03-20 23:45:00	-7.5315	36.85
#1	2021-03-13 11:02:38	2021-03-20 23:45:00	-7.52942	36.85
#1	2021-03-13 11:05:38	2021-03-20 23:45:00	-7.52734	36.9
#1	2021-03-13 11:11:38	2021-03-20 23:45:00	-7.52317	36.9
#1	2021-03-13 11:14:38	2021-03-20 23:45:00	-7.52109	36.95
#1	2021-03-13 11:17:38	2021-03-20 23:45:00	-7.519	36.95
#1	2021-03-13 11:20:38	2021-03-20 23:45:00	-7.51692	36.95
#1	2021-03-13 11:23:38	2021-03-20 23:45:00	-7.51484	36.9
#1	2021-03-13 11:26:38	2021-03-20 23:45:00	-7.51275	36.8
#1	2021-03-13 11:29:38	2021-03-20 23:45:00	-7.51067	36.65
#1	2021-03-13 11:32:38	2021-03-20 23:45:00	-7.50859	36.65
#1	2021-03-13 11:35:38	2021-03-20 23:45:00	-7.5065	36.65
#1	2021-03-13 11:38:38	2021-03-20 23:45:00	-7.50442	36.7
#1	2021-03-13 11:41:38	2021-03-20 23:45:00	-7.50234	36.75
#1	2021-03-13 11:44:38	2021-03-20 23:45:00	-7.50025	36.7
#1	2021-03-13 11:47:38	2021-03-20 23:45:00	-7.49817	36.75
#1	2021-03-13 12:02:38	2021-03-20 23:45:00	-7.48775	36.9
#1	2021-03-13 12:08:39	2021-03-20 23:45:00	-7.48358	36.95
#1	2021-03-13 12:11:39	2021-03-20 23:45:00	-7.48149	36.95
#1	2021-03-13 12:23:39	2021-03-20 23:45:00	-7.47316	36.95
#1	2021-03-13 12:32:39	2021-03-20 23:45:00	-7.46691	37.05
#1	2021-03-13 12:47:39	2021-03-20 23:45:00	-7.45649	37.1
#1	2021-03-13 12:50:39	2021-03-20 23:45:00	-7.45441	36.85
#1	2021-03-13 12:53:39	2021-03-20 23:45:00	-7.45233	36.7
#1	2021-03-13 12:56:39	2021-03-20 23:45:00	-7.45024	36.65
#1	2021-03-13 12:59:39	2021-03-20 23:45:00	-7.44816	36.65
#1	2021-03-13 13:02:39	2021-03-20 23:45:00	-7.44608	36.7
#1	2021-03-13 13:05:39	2021-03-20 23:45:00	-7.44399	36.75
#1	2021-03-13 13:08:39	2021-03-20 23:45:00	-7.44191	36.75
#1	2021-03-13 13:17:39	2021-03-20 23:45:00	-7.43566	36.85
#1	2021-03-13 13:20:40	2021-03-20 23:45:00	-7.43356	36.85
#1	2021-03-13 13:23:40	2021-03-20 23:45:00	-7.43148	36.85
#1	2021-03-13 13:26:40	2021-03-20 23:45:00	-7.4294	36.85
#1	2021-03-13 13:29:40	2021-03-20 23:45:00	-7.42731	36.85
#1	2021-03-13 13:38:40	2021-03-20 23:45:00	-7.42106	36.95
#1	2021-03-13 13:41:40	2021-03-20 23:45:00	-7.41898	36.85
#1	2021-03-13 13:44:40	2021-03-20 23:45:00	-7.4169	36.8
#1	2021-03-13 13:47:40	2021-03-20 23:45:00	-7.41481	36.85
#1	2021-03-13 13:50:40	2021-03-20 23:45:00	-7.41273	36.85
#1	2021-03-13 13:53:40	2021-03-20 23:45:00	-7.41065	36.85
#1	2021-03-13 13:56:40	2021-03-20 23:45:00	-7.40856	36.9
#1	2021-03-13 13:59:40	2021-03-20 23:45:00	-7.40648	36.95
#1	2021-03-13 14:02:40	2021-03-20 23:45:00	-7.4044	36.95
#1	2021-03-13 14:05:40	2021-03-20 23:45:00	-7.40231	37
#1	2021-03-13 14:08:40	2021-03-20 23:45:00	-7.40023	37
#1	2021-03-13 14:11:40	2021-03-20 23:45:00	-7.39815	37
#1	2021-03-13 14:14:40	2021-03-20 23:45:00	-7.39606	36.95
#1	2021-03-13 14:17:40	2021-03-20 23:45:00	-7.39398	36.95
#1	2021-03-13 14:20:40	2021-03-20 23:45:00	-7.3919	36.95
#1	2021-03-13 14:23:40	2021-03-20 23:45:00	-7.38981	37
#1	2021-03-13 14:26:40	2021-03-20 23:45:00	-7.38773	36.95
#1	2021-03-13 14:29:40	2021-03-20 23:45:00	-7.38565	36.95
#1	2021-03-13 14:32:41	2021-03-20 23:45:00	-7.38355	36.95
#1	2021-03-13 14:35:41	2021-03-20 23:45:00	-7.38147	36.95
#1	2021-03-13 14:38:41	2021-03-20 23:45:00	-7.37939	36.95
#1	2021-03-13 14:44:41	2021-03-20 23:45:00	-7.37522	36.55
#1	2021-03-13 14:47:41	2021-03-20 23:45:00	-7.37314	36.55
#1	2021-03-13 14:50:41	2021-03-20 23:45:00	-7.37105	36.6
#1	2021-03-13 14:53:41	2021-03-20 23:45:00	-7.36897	36.65
#1	2021-03-13 14:56:41	2021-03-20 23:45:00	-7.36689	36.7
#1	2021-03-13 15:02:41	2021-03-20 23:45:00	-7.36272	36.75
#1	2021-03-13 15:05:41	2021-03-20 23:45:00	-7.36064	36.8
#1	2021-03-13 15:14:41	2021-03-20 23:45:00	-7.35439	36.9
#1	2021-03-13 15:17:41	2021-03-20 23:45:00	-7.3523	36.85
#1	2021-03-13 15:20:41	2021-03-20 23:45:00	-7.35022	36.8
#1	2021-03-13 15:23:41	2021-03-20 23:45:00	-7.34814	36.7
#1	2021-03-13 15:26:41	2021-03-20 23:45:00	-7.34605	36.65
#1	2021-03-13 15:29:41	2021-03-20 23:45:00	-7.34397	36.65
#1	2021-03-13 15:32:41	2021-03-20 23:45:00	-7.34189	36.7
#1	2021-03-13 15:35:41	2021-03-20 23:45:00	-7.3398	36.75
#1	2021-03-13 15:38:41	2021-03-20 23:45:00	-7.33772	36.75
#1	2021-03-13 15:41:41	2021-03-20 23:45:00	-7.33564	36.8
#1	2021-03-13 15:44:42	2021-03-20 23:45:00	-7.33354	36.85
#1	2021-03-13 15:47:42	2021-03-20 23:45:00	-7.33146	36.85
#1	2021-03-13 15:50:42	2021-03-20 23:45:00	-7.32938	36.9
#1	2021-03-13 15:53:42	2021-03-20 23:45:00	-7.32729	36.95
#1	2021-03-13 15:56:42	2021-03-20 23:45:00	-7.32521	36.95
#1	2021-03-13 16:08:42	2021-03-20 23:45:00	-7.31688	36.9
#1	2021-03-13 16:14:42	2021-03-20 23:45:00	-7.31271	36.85
#1	2021-03-13 16:17:42	2021-03-20 23:45:00	-7.31063	36.8
#1	2021-03-13 16:20:42	2021-03-20 23:45:00	-7.30854	36.75
#1	2021-03-13 16:23:42	2021-03-20 23:45:00	-7.30646	36.65
#1	2021-03-13 16:26:42	2021-03-20 23:45:00	-7.30437	36.65
#1	2021-03-13 16:29:42	2021-03-20 23:45:00	-7.30229	36.65
#1	2021-03-13 16:32:42	2021-03-20 23:45:00	-7.30021	36.65
#1	2021-03-13 16:35:42	2021-03-20 23:45:00	-7.29813	36.65
#1	2021-03-13 16:38:42	2021-03-20 23:45:00	-7.29604	36.6
#1	2021-03-13 16:44:42	2021-03-20 23:45:00	-7.29188	36.65
#1	2021-03-13 16:47:42	2021-03-20 23:45:00	-7.28979	36.65
#1	2021-03-13 16:50:42	2021-03-20 23:45:00	-7.28771	36.7
#1	2021-03-13 16:53:42	2021-03-20 23:45:00	-7.28563	36.75
#1	2021-03-13 16:56:43	2021-03-20 23:45:00	-7.28353	36.75
#1	2021-03-13 16:59:43	2021-03-20 23:45:00	-7.28145	36.75
#1	2021-03-13 17:02:43	2021-03-20 23:45:00	-7.27936	36.8
#1	2021-03-13 17:05:43	2021-03-20 23:45:00	-7.27728	36.8
#1	2021-03-13 17:08:43	2021-03-20 23:45:00	-7.2752	36.8
#1	2021-03-13 17:11:43	2021-03-20 23:45:00	-7.27311	36.85
#1	2021-03-13 17:14:43	2021-03-20 23:45:00	-7.27103	36.75
#1	2021-03-13 17:17:43	2021-03-20 23:45:00	-7.26895	36.65
#1	2021-03-13 17:20:43	2021-03-20 23:45:00	-7.26686	36.6
#1	2021-03-13 17:23:43	2021-03-20 23:45:00	-7.26478	36.65
#1	2021-03-13 17:26:43	2021-03-20 23:45:00	-7.2627	36.65
#1	2021-03-13 17:29:43	2021-03-20 23:45:00	-7.26061	36.7
#1	2021-03-13 17:32:43	2021-03-20 23:45:00	-7.25853	36.75
#1	2021-03-13 17:35:43	2021-03-20 23:45:00	-7.25645	36.75
#1	2021-03-13 17:38:43	2021-03-20 23:45:00	-7.25436	36.8
#1	2021-03-13 17:41:43	2021-03-20 23:45:00	-7.25228	36.8
#1	2021-03-13 17:44:43	2021-03-20 23:45:00	-7.2502	36.8
#1	2021-03-13 17:47:43	2021-03-20 23:45:00	-7.24811	36.55
#1	2021-03-13 17:50:43	2021-03-20 23:45:00	-7.24603	36.5
#1	2021-03-13 17:53:43	2021-03-20 23:45:00	-7.24395	36.5
#1	2021-03-13 17:59:43	2021-03-20 23:45:00	-7.23978	36.55
#1	2021-03-13 18:02:43	2021-03-20 23:45:00	-7.2377	36.6
#1	2021-03-13 18:05:43	2021-03-20 23:45:00	-7.23561	36.65
#1	2021-03-13 18:08:44	2021-03-20 23:45:00	-7.23352	36.7
#1	2021-03-13 18:14:44	2021-03-20 23:45:00	-7.22935	36.7
#1	2021-03-13 18:17:44	2021-03-20 23:45:00	-7.22727	36.7
#1	2021-03-13 18:26:44	2021-03-20 23:45:00	-7.22102	36.45
#1	2021-03-13 18:29:44	2021-03-20 23:45:00	-7.21894	36.45
#1	2021-03-13 18:32:44	2021-03-20 23:45:00	-7.21685	36.5
#1	2021-03-13 18:35:44	2021-03-20 23:45:00	-7.21477	36.4
#1	2021-03-13 18:38:44	2021-03-20 23:45:00	-7.21269	36.3
#1	2021-03-13 18:41:44	2021-03-20 23:45:00	-7.2106	36.3
#1	2021-03-13 18:44:44	2021-03-20 23:45:00	-7.20852	36.3
#1	2021-03-13 18:47:44	2021-03-20 23:45:00	-7.20644	36.35
#1	2021-03-13 18:50:44	2021-03-20 23:45:00	-7.20435	36.35
#1	2021-03-13 18:53:44	2021-03-20 23:45:00	-7.20227	36.4
#1	2021-03-13 18:56:44	2021-03-20 23:45:00	-7.20019	36.45
#1	2021-03-13 18:59:44	2021-03-20 23:45:00	-7.1981	36.45
#1	2021-03-13 19:02:44	2021-03-20 23:45:00	-7.19602	36.5
#1	2021-03-13 19:05:44	2021-03-20 23:45:00	-7.19394	36.55
#1	2021-03-13 19:08:44	2021-03-20 23:45:00	-7.19185	36.6
#1	2021-03-13 19:11:44	2021-03-20 23:45:00	-7.18977	36.65
#1	2021-03-13 19:14:44	2021-03-20 23:45:00	-7.18769	36.65
#1	2021-03-13 19:17:44	2021-03-20 23:45:00	-7.1856	36.75
#1	2021-03-13 19:20:44	2021-03-20 23:45:00	-7.18352	36.75
#1	2021-03-13 19:23:45	2021-03-20 23:45:00	-7.18142	36.8
#1	2021-03-13 19:26:45	2021-03-20 23:45:00	-7.17934	36.75
#1	2021-03-13 19:29:45	2021-03-20 23:45:00	-7.17726	36.7
#1	2021-03-13 19:32:45	2021-03-20 23:45:00	-7.17517	36.75
#1	2021-03-13 19:35:45	2021-03-20 23:45:00	-7.17309	36.75
#1	2021-03-13 19:38:45	2021-03-20 23:45:00	-7.17101	36.8
#1	2021-03-13 19:41:45	2021-03-20 23:45:00	-7.16892	36.85
#1	2021-03-13 19:44:45	2021-03-20 23:45:00	-7.16684	36.85
#1	2021-03-13 19:47:45	2021-03-20 23:45:00	-7.16476	36.85
#1	2021-03-13 19:50:45	2021-03-20 23:45:00	-7.16267	36.85
#1	2021-03-13 19:53:45	2021-03-20 23:45:00	-7.16059	36.85
#1	2021-03-13 19:56:45	2021-03-20 23:45:00	-7.15851	36.9
#1	2021-03-13 19:59:45	2021-03-20 23:45:00	-7.15642	36.85
#1	2021-03-13 20:02:45	2021-03-20 23:45:00	-7.15434	36.85
#1	2021-03-13 20:05:45	2021-03-20 23:45:00	-7.15226	36.9
#1	2021-03-13 20:08:45	2021-03-20 23:45:00	-7.15017	36.95
#1	2021-03-13 20:11:45	2021-03-20 23:45:00	-7.14809	36.95
#1	2021-03-13 20:14:45	2021-03-20 23:45:00	-7.14601	36.85
#1	2021-03-13 20:17:45	2021-03-20 23:45:00	-7.14392	36.55
#1	2021-03-13 20:20:45	2021-03-20 23:45:00	-7.14184	36.4
#1	2021-03-13 20:23:45	2021-03-20 23:45:00	-7.13976	36.11
#1	2021-03-13 20:26:45	2021-03-20 23:45:00	-7.13767	35.96
#1	2021-03-13 20:29:45	2021-03-20 23:45:00	-7.13559	36.01
#1	2021-03-13 20:32:45	2021-03-20 23:45:00	-7.13351	36.06
#1	2021-03-13 20:35:46	2021-03-20 23:45:00	-7.13141	36.16
#1	2021-03-13 20:41:46	2021-03-20 23:45:00	-7.12725	36.3
#1	2021-03-13 20:44:46	2021-03-20 23:45:00	-7.12516	36.4
#1	2021-03-13 20:47:46	2021-03-20 23:45:00	-7.12308	36.4
#1	2021-03-13 20:50:46	2021-03-20 23:45:00	-7.121	36.5
#1	2021-03-13 20:53:46	2021-03-20 23:45:00	-7.11891	36.55
#1	2021-03-13 20:56:46	2021-03-20 23:45:00	-7.11683	36.6
#1	2021-03-13 20:59:46	2021-03-20 23:45:00	-7.11475	36.65
#1	2021-03-13 21:02:46	2021-03-20 23:45:00	-7.11266	36.65
#1	2021-03-13 21:05:46	2021-03-20 23:45:00	-7.11058	36.7
#1	2021-03-13 21:11:46	2021-03-20 23:45:00	-7.10641	36.65
#1	2021-03-13 21:14:46	2021-03-20 23:45:00	-7.10433	36.65
#1	2021-03-13 21:20:46	2021-03-20 23:45:00	-7.10016	36.55
#1	2021-03-13 21:23:46	2021-03-20 23:45:00	-7.09808	36.5
#1	2021-03-13 21:26:46	2021-03-20 23:45:00	-7.096	36.45
#1	2021-03-13 21:29:46	2021-03-20 23:45:00	-7.09391	36.5
#1	2021-03-13 21:32:46	2021-03-20 23:45:00	-7.09183	36.5
#1	2021-03-13 21:35:46	2021-03-20 23:45:00	-7.08975	36.55
#1	2021-03-13 21:38:46	2021-03-20 23:45:00	-7.08766	36.5
#1	2021-03-13 21:41:46	2021-03-20 23:45:00	-7.08558	36.45
#1	2021-03-13 21:44:46	2021-03-20 23:45:00	-7.0835	36.45
#1	2021-03-13 21:47:47	2021-03-20 23:45:00	-7.0814	36.4
#1	2021-03-13 21:50:47	2021-03-20 23:45:00	-7.07932	36.11
#1	2021-03-13 21:53:47	2021-03-20 23:45:00	-7.07723	36.01
#1	2021-03-13 21:56:47	2021-03-20 23:45:00	-7.07515	36.01
#1	2021-03-13 21:59:47	2021-03-20 23:45:00	-7.07307	36.11
#1	2021-03-13 22:02:47	2021-03-20 23:45:00	-7.07098	36.16
#1	2021-03-13 22:05:47	2021-03-20 23:45:00	-7.0689	36.21
#1	2021-03-13 22:08:47	2021-03-20 23:45:00	-7.06682	36.16
#1	2021-03-13 22:11:47	2021-03-20 23:45:00	-7.06473	36.06
#1	2021-03-13 22:14:47	2021-03-20 23:45:00	-7.06265	36.11
#1	2021-03-13 22:17:47	2021-03-20 23:45:00	-7.06057	36.21
#1	2021-03-13 22:20:47	2021-03-20 23:45:00	-7.05848	36.25
#1	2021-03-13 22:23:47	2021-03-20 23:45:00	-7.0564	36.3
#1	2021-03-13 22:26:47	2021-03-20 23:45:00	-7.05432	36.3
#1	2021-03-13 22:29:47	2021-03-20 23:45:00	-7.05223	36.01
#1	2021-03-13 22:32:47	2021-03-20 23:45:00	-7.05015	35.86
#1	2021-03-13 22:35:47	2021-03-20 23:45:00	-7.04807	35.91
#1	2021-03-13 22:38:47	2021-03-20 23:45:00	-7.04598	35.91
#1	2021-03-13 22:41:47	2021-03-20 23:45:00	-7.0439	35.91
#1	2021-03-13 22:44:47	2021-03-20 23:45:00	-7.04182	36.01
#1	2021-03-13 22:47:47	2021-03-20 23:45:00	-7.03973	36.11
#1	2021-03-13 22:50:47	2021-03-20 23:45:00	-7.03765	36.11
#1	2021-03-13 22:53:47	2021-03-20 23:45:00	-7.03557	36.16
#1	2021-03-13 22:56:47	2021-03-20 23:45:00	-7.03348	36.21
#1	2021-03-13 22:59:48	2021-03-20 23:45:00	-7.03139	36.3
#1	2021-03-13 23:02:48	2021-03-20 23:45:00	-7.02931	36.35
#1	2021-03-13 23:05:48	2021-03-20 23:45:00	-7.02722	36.4
#1	2021-03-13 23:08:48	2021-03-20 23:45:00	-7.02514	36.45
#1	2021-03-13 23:11:48	2021-03-20 23:45:00	-7.02306	36.45
#1	2021-03-13 23:17:48	2021-03-20 23:45:00	-7.01889	36.45
#1	2021-03-13 23:20:48	2021-03-20 23:45:00	-7.01681	36.45
#1	2021-03-13 23:23:48	2021-03-20 23:45:00	-7.01472	36.5
#1	2021-03-13 23:26:48	2021-03-20 23:45:00	-7.01264	36.5
#1	2021-03-13 23:30:04	2021-03-20 23:45:00	-7.01037	36.5
#1	2021-03-13 23:32:48	2021-03-20 23:45:00	-7.00847	36.5
#1	2021-03-13 23:35:48	2021-03-20 23:45:00	-7.00639	36.55
#1	2021-03-13 23:38:48	2021-03-20 23:45:00	-7.00431	36.55
#1	2021-03-13 23:41:48	2021-03-20 23:45:00	-7.00222	36.55
#1	2021-03-13 23:44:48	2021-03-20 23:45:00	-7.00014	36.55
#1	2021-03-13 23:47:48	2021-03-20 23:45:00	-6.99806	36.11
#1	2021-03-13 23:50:48	2021-03-20 23:45:00	-6.99597	35.61
#1	2021-03-13 23:53:48	2021-03-20 23:45:00	-6.99389	35.61
#1	2021-03-13 23:56:48	2021-03-20 23:45:00	-6.99181	35.81
#1	2021-03-13 23:59:48	2021-03-20 23:45:00	-6.98972	36.06
#1	2021-03-14 00:02:48	2021-03-20 23:45:00	-6.98764	35.96
#1	2021-03-14 00:05:48	2021-03-20 23:45:00	-6.98556	35.81
#1	2021-03-14 00:08:48	2021-03-20 23:45:00	-6.98347	35.96
#1	2021-03-14 00:11:48	2021-03-20 23:45:00	-6.98139	36.06
#1	2021-03-14 00:14:49	2021-03-20 23:45:00	-6.97929	36.11
#1	2021-03-14 00:17:49	2021-03-20 23:45:00	-6.97721	36.21
#1	2021-03-14 00:20:49	2021-03-20 23:45:00	-6.97513	36.3
#1	2021-03-14 00:23:49	2021-03-20 23:45:00	-6.97304	36.35
#1	2021-03-14 00:26:49	2021-03-20 23:45:00	-6.97096	36.4
#1	2021-03-14 00:29:49	2021-03-20 23:45:00	-6.96888	36.5
#1	2021-03-14 00:32:49	2021-03-20 23:45:00	-6.96679	36.5
#1	2021-03-14 00:41:55	2021-03-20 23:45:00	-6.96047	36.55
#1	2021-03-14 00:44:55	2021-03-20 23:45:00	-6.95839	36.55
#1	2021-03-14 00:47:55	2021-03-20 23:45:00	-6.95631	36.55
#1	2021-03-14 00:50:55	2021-03-20 23:45:00	-6.95422	36.55
#1	2021-03-14 00:53:55	2021-03-20 23:45:00	-6.95214	36.55
#1	2021-03-14 00:56:55	2021-03-20 23:45:00	-6.95006	36.45
#1	2021-03-14 00:59:55	2021-03-20 23:45:00	-6.94797	36.45
#1	2021-03-14 01:02:55	2021-03-20 23:45:00	-6.94589	36.5
#1	2021-03-14 01:05:55	2021-03-20 23:45:00	-6.94381	36.55
#1	2021-03-14 01:08:55	2021-03-20 23:45:00	-6.94172	36.6
#1	2021-03-14 01:11:55	2021-03-20 23:45:00	-6.93964	36.55
#1	2021-03-14 01:14:55	2021-03-20 23:45:00	-6.93756	36.55
#1	2021-03-14 01:17:55	2021-03-20 23:45:00	-6.93547	36.5
#1	2021-03-14 01:20:55	2021-03-20 23:45:00	-6.93339	36.45
#1	2021-03-14 01:23:55	2021-03-20 23:45:00	-6.93131	36.5
#1	2021-03-14 01:26:55	2021-03-20 23:45:00	-6.92922	36.55
#1	2021-03-14 01:29:55	2021-03-20 23:45:00	-6.92714	36.5
#1	2021-03-14 01:32:55	2021-03-20 23:45:00	-6.92506	36.5
#1	2021-03-14 01:35:55	2021-03-20 23:45:00	-6.92297	36.5
#1	2021-03-14 01:38:55	2021-03-20 23:45:00	-6.92089	36.16
#1	2021-03-14 01:41:56	2021-03-20 23:45:00	-6.9188	35.61
#1	2021-03-14 01:44:56	2021-03-20 23:45:00	-6.91671	35.36
#1	2021-03-14 01:47:56	2021-03-20 23:45:00	-6.91463	35.31
#1	2021-03-14 01:50:56	2021-03-20 23:45:00	-6.91255	35.36
#1	2021-03-14 01:53:56	2021-03-20 23:45:00	-6.91046	35.46
#1	2021-03-14 01:56:56	2021-03-20 23:45:00	-6.90838	35.61
#1	2021-03-14 01:59:56	2021-03-20 23:45:00	-6.9063	35.76
#1	2021-03-14 02:02:56	2021-03-20 23:45:00	-6.90421	35.86
#1	2021-03-14 02:05:56	2021-03-20 23:45:00	-6.90213	35.91
#1	2021-03-14 02:08:56	2021-03-20 23:45:00	-6.90005	35.91
#1	2021-03-14 02:11:56	2021-03-20 23:45:00	-6.89796	36.01
#1	2021-03-14 02:14:56	2021-03-20 23:45:00	-6.89588	36.06
#1	2021-03-14 02:17:56	2021-03-20 23:45:00	-6.8938	36.06
#1	2021-03-14 02:20:56	2021-03-20 23:45:00	-6.89171	36.11
#1	2021-03-14 02:23:56	2021-03-20 23:45:00	-6.88963	36.16
#1	2021-03-14 02:26:56	2021-03-20 23:45:00	-6.88755	36.21
#1	2021-03-14 02:29:56	2021-03-20 23:45:00	-6.88546	36.25
#1	2021-03-14 02:32:56	2021-03-20 23:45:00	-6.88338	36.25
#1	2021-03-14 02:35:56	2021-03-20 23:45:00	-6.8813	36.25
#1	2021-03-14 02:41:56	2021-03-20 23:45:00	-6.87713	36.35
#1	2021-03-14 02:44:56	2021-03-20 23:45:00	-6.87505	36.4
#1	2021-03-14 02:47:56	2021-03-20 23:45:00	-6.87296	36.35
#1	2021-03-14 02:50:56	2021-03-20 23:45:00	-6.87088	36.3
#1	2021-03-14 02:53:56	2021-03-20 23:45:00	-6.8688	36.3
#1	2021-03-14 02:56:57	2021-03-20 23:45:00	-6.8667	36.3
#1	2021-03-14 02:59:57	2021-03-20 23:45:00	-6.86462	36.3
#1	2021-03-14 03:02:57	2021-03-20 23:45:00	-6.86253	36.35
#1	2021-03-14 03:05:57	2021-03-20 23:45:00	-6.86045	36.35
#1	2021-03-14 03:08:57	2021-03-20 23:45:00	-6.85837	36.4
#1	2021-03-14 03:11:57	2021-03-20 23:45:00	-6.85628	36.45
#1	2021-03-14 03:14:57	2021-03-20 23:45:00	-6.8542	36.5
#1	2021-03-14 03:17:57	2021-03-20 23:45:00	-6.85212	36.55
#1	2021-03-14 03:20:57	2021-03-20 23:45:00	-6.85003	36.55
#1	2021-03-14 03:23:57	2021-03-20 23:45:00	-6.84795	36.55
#1	2021-03-14 03:26:57	2021-03-20 23:45:00	-6.84587	36.55
#1	2021-03-14 03:29:57	2021-03-20 23:45:00	-6.84378	36.55
#1	2021-03-14 03:32:57	2021-03-20 23:45:00	-6.8417	36.55
#1	2021-03-14 03:35:57	2021-03-20 23:45:00	-6.83962	36.4
#1	2021-03-14 03:38:57	2021-03-20 23:45:00	-6.83753	36.35
#1	2021-03-14 03:41:57	2021-03-20 23:45:00	-6.83545	36.35
#1	2021-03-14 03:44:57	2021-03-20 23:45:00	-6.83337	36.4
#1	2021-03-14 03:47:57	2021-03-20 23:45:00	-6.83128	36.3
#1	2021-03-14 03:50:57	2021-03-20 23:45:00	-6.8292	36.25
#1	2021-03-14 03:53:57	2021-03-20 23:45:00	-6.82712	36.25
#1	2021-03-14 03:56:57	2021-03-20 23:45:00	-6.82503	36.25
#1	2021-03-14 03:59:57	2021-03-20 23:45:00	-6.82295	36.3
#1	2021-03-14 04:02:57	2021-03-20 23:45:00	-6.82087	36.35
#1	2021-03-14 04:05:57	2021-03-20 23:45:00	-6.81878	36.4
#1	2021-03-14 04:08:58	2021-03-20 23:45:00	-6.81669	36.4
#1	2021-03-14 04:11:58	2021-03-20 23:45:00	-6.81461	36.5
#1	2021-03-14 04:14:58	2021-03-20 23:45:00	-6.81252	36.5
#1	2021-03-14 04:17:58	2021-03-20 23:45:00	-6.81044	36.4
#1	2021-03-14 04:20:58	2021-03-20 23:45:00	-6.80836	36.21
#1	2021-03-14 04:23:58	2021-03-20 23:45:00	-6.80627	36.16
#1	2021-03-14 04:26:58	2021-03-20 23:45:00	-6.80419	36.11
#1	2021-03-14 04:29:58	2021-03-20 23:45:00	-6.80211	36.06
#1	2021-03-14 04:32:58	2021-03-20 23:45:00	-6.80002	36.06
#1	2021-03-14 04:35:58	2021-03-20 23:45:00	-6.79794	35.96
#1	2021-03-14 04:38:58	2021-03-20 23:45:00	-6.79586	35.96
#1	2021-03-14 04:41:58	2021-03-20 23:45:00	-6.79377	36.06
#1	2021-03-14 04:47:58	2021-03-20 23:45:00	-6.78961	36.21
#1	2021-03-14 04:50:58	2021-03-20 23:45:00	-6.78752	36.25
#1	2021-03-14 04:53:58	2021-03-20 23:45:00	-6.78544	36.3
#1	2021-03-14 04:56:58	2021-03-20 23:45:00	-6.78336	36.21
#1	2021-03-14 04:59:58	2021-03-20 23:45:00	-6.78127	36.11
#1	2021-03-14 05:02:58	2021-03-20 23:45:00	-6.77919	36.01
#1	2021-03-14 05:05:58	2021-03-20 23:45:00	-6.77711	36.01
#1	2021-03-14 05:08:58	2021-03-20 23:45:00	-6.77502	36.01
#1	2021-03-14 05:11:58	2021-03-20 23:45:00	-6.77294	36.11
#1	2021-03-14 05:14:58	2021-03-20 23:45:00	-6.77086	36.16
#1	2021-03-14 05:17:58	2021-03-20 23:45:00	-6.76877	36.16
#1	2021-03-14 05:20:59	2021-03-20 23:45:00	-6.76668	36.21
#1	2021-03-14 05:23:59	2021-03-20 23:45:00	-6.76459	36.3
#1	2021-03-14 05:26:59	2021-03-20 23:45:00	-6.76251	36.3
#1	2021-03-14 05:29:59	2021-03-20 23:45:00	-6.76043	36.35
#1	2021-03-14 05:32:59	2021-03-20 23:45:00	-6.75834	36.25
#1	2021-03-14 05:35:59	2021-03-20 23:45:00	-6.75626	36.21
#1	2021-03-14 05:38:59	2021-03-20 23:45:00	-6.75418	36.21
#1	2021-03-14 05:41:59	2021-03-20 23:45:00	-6.75209	36.21
#1	2021-03-14 05:44:59	2021-03-20 23:45:00	-6.75001	36.21
#1	2021-03-14 05:47:59	2021-03-20 23:45:00	-6.74793	36.11
#1	2021-03-14 05:50:59	2021-03-20 23:45:00	-6.74584	36.11
#1	2021-03-14 05:53:59	2021-03-20 23:45:00	-6.74376	36.16
#1	2021-03-14 05:56:59	2021-03-20 23:45:00	-6.74168	36.21
#1	2021-03-14 05:59:59	2021-03-20 23:45:00	-6.73959	36.25
#1	2021-03-14 06:02:59	2021-03-20 23:45:00	-6.73751	36.35
#1	2021-03-14 06:05:59	2021-03-20 23:45:00	-6.73543	36.4
#1	2021-03-14 06:08:59	2021-03-20 23:45:00	-6.73334	36.3
#1	2021-03-14 06:11:59	2021-03-20 23:45:00	-6.73126	36.11
#1	2021-03-14 06:14:59	2021-03-20 23:45:00	-6.72918	36.11
#1	2021-03-14 06:17:59	2021-03-20 23:45:00	-6.72709	36.11
#1	2021-03-14 06:20:59	2021-03-20 23:45:00	-6.72501	36.16
#1	2021-03-14 06:23:59	2021-03-20 23:45:00	-6.72293	36.16
#1	2021-03-14 06:26:59	2021-03-20 23:45:00	-6.72084	36.11
#1	2021-03-14 06:29:59	2021-03-20 23:45:00	-6.71876	36.06
#1	2021-03-14 06:33:00	2021-03-20 23:45:00	-6.71667	36.01
#1	2021-03-14 06:36:00	2021-03-20 23:45:00	-6.71458	36.01
#1	2021-03-14 06:39:00	2021-03-20 23:45:00	-6.7125	36.06
#1	2021-03-14 06:42:00	2021-03-20 23:45:00	-6.71042	36.11
#1	2021-03-14 06:45:00	2021-03-20 23:45:00	-6.70833	36.16
#1	2021-03-14 06:48:00	2021-03-20 23:45:00	-6.70625	36.21
#1	2021-03-14 06:51:00	2021-03-20 23:45:00	-6.70417	36.21
#1	2021-03-14 06:54:00	2021-03-20 23:45:00	-6.70208	36.21
#1	2021-03-14 06:57:00	2021-03-20 23:45:00	-6.7	36.21
#1	2021-03-14 07:00:00	2021-03-20 23:45:00	-6.69792	36.21
#1	2021-03-14 07:03:00	2021-03-20 23:45:00	-6.69583	36.11
#1	2021-03-14 07:06:00	2021-03-20 23:45:00	-6.69375	36.01
#1	2021-03-14 07:09:00	2021-03-20 23:45:00	-6.69167	36.01
#1	2021-03-14 07:12:00	2021-03-20 23:45:00	-6.68958	36.06
#1	2021-03-14 07:15:00	2021-03-20 23:45:00	-6.6875	36.21
#1	2021-03-14 07:18:00	2021-03-20 23:45:00	-6.68542	36.3
#1	2021-03-14 07:21:00	2021-03-20 23:45:00	-6.68333	36.4
#1	2021-03-14 07:24:00	2021-03-20 23:45:00	-6.68125	36.4
#1	2021-03-14 07:27:00	2021-03-20 23:45:00	-6.67917	36.21
#1	2021-03-14 07:30:00	2021-03-20 23:45:00	-6.67708	36.21
#1	2021-03-14 07:33:00	2021-03-20 23:45:00	-6.675	36.3
#1	2021-03-14 07:36:00	2021-03-20 23:45:00	-6.67292	36.45
#1	2021-03-14 07:39:00	2021-03-20 23:45:00	-6.67083	36.55
#1	2021-03-14 07:42:00	2021-03-20 23:45:00	-6.66875	36.65
#1	2021-03-14 07:45:01	2021-03-20 23:45:00	-6.66666	36.75
#1	2021-03-14 07:48:01	2021-03-20 23:45:00	-6.66457	36.75
#1	2021-03-14 07:51:01	2021-03-20 23:45:00	-6.66249	36.8
#1	2021-03-14 07:54:01	2021-03-20 23:45:00	-6.66041	36.85
#1	2021-03-14 07:57:01	2021-03-20 23:45:00	-6.65832	36.85
#1	2021-03-14 08:00:01	2021-03-20 23:45:00	-6.65624	36.8
#1	2021-03-14 08:03:01	2021-03-20 23:45:00	-6.65416	36.8
#1	2021-03-14 08:06:01	2021-03-20 23:45:00	-6.65207	36.85
#1	2021-03-14 08:09:01	2021-03-20 23:45:00	-6.64999	36.85
#1	2021-03-14 08:12:01	2021-03-20 23:45:00	-6.64791	36.9
#1	2021-03-14 08:15:01	2021-03-20 23:45:00	-6.64582	36.9
#1	2021-03-14 08:18:01	2021-03-20 23:45:00	-6.64374	36.9
#1	2021-03-14 08:21:01	2021-03-20 23:45:00	-6.64166	36.9
#1	2021-03-14 08:24:01	2021-03-20 23:45:00	-6.63957	36.5
#1	2021-03-14 08:27:01	2021-03-20 23:45:00	-6.63749	36.16
#1	2021-03-14 08:30:01	2021-03-20 23:45:00	-6.63541	36.21
#1	2021-03-14 08:33:01	2021-03-20 23:45:00	-6.63332	36.3
#1	2021-03-14 08:36:01	2021-03-20 23:45:00	-6.63124	36.45
#1	2021-03-14 08:39:01	2021-03-20 23:45:00	-6.62916	36.55
#1	2021-03-14 08:42:01	2021-03-20 23:45:00	-6.62707	36.65
#1	2021-03-14 08:45:01	2021-03-20 23:45:00	-6.62499	36.65
#1	2021-03-14 08:48:01	2021-03-20 23:45:00	-6.62291	36.65
#1	2021-03-14 08:51:01	2021-03-20 23:45:00	-6.62082	36.6
#1	2021-03-14 08:54:01	2021-03-20 23:45:00	-6.61874	36.65
#1	2021-03-14 08:57:02	2021-03-20 23:45:00	-6.61664	36.7
#1	2021-03-14 09:00:02	2021-03-20 23:45:00	-6.61456	36.75
#1	2021-03-14 09:03:02	2021-03-20 23:45:00	-6.61248	36.75
#1	2021-03-14 09:06:02	2021-03-20 23:45:00	-6.61039	36.8
#1	2021-03-14 09:09:02	2021-03-20 23:45:00	-6.60831	36.8
#1	2021-03-14 09:12:02	2021-03-20 23:45:00	-6.60623	36.8
#1	2021-03-14 09:15:02	2021-03-20 23:45:00	-6.60414	36.8
#1	2021-03-14 09:18:02	2021-03-20 23:45:00	-6.60206	36.85
#1	2021-03-14 09:21:02	2021-03-20 23:45:00	-6.59998	36.85
#1	2021-03-14 09:24:02	2021-03-20 23:45:00	-6.59789	36.85
#1	2021-03-14 09:27:02	2021-03-20 23:45:00	-6.59581	36.7
#1	2021-03-14 09:30:02	2021-03-20 23:45:00	-6.59373	36.4
#1	2021-03-14 09:33:02	2021-03-20 23:45:00	-6.59164	36.25
#1	2021-03-14 09:36:02	2021-03-20 23:45:00	-6.58956	36.11
#1	2021-03-14 09:39:02	2021-03-20 23:45:00	-6.58748	36.06
#1	2021-03-14 09:42:02	2021-03-20 23:45:00	-6.58539	36.06
#1	2021-03-14 09:45:02	2021-03-20 23:45:00	-6.58331	36.01
#1	2021-03-14 09:48:02	2021-03-20 23:45:00	-6.58123	36.01
#1	2021-03-14 09:51:02	2021-03-20 23:45:00	-6.57914	36.11
#1	2021-03-14 09:54:02	2021-03-20 23:45:00	-6.57706	36.16
#1	2021-03-14 09:57:02	2021-03-20 23:45:00	-6.57498	36.25
#1	2021-03-14 10:00:02	2021-03-20 23:45:00	-6.57289	36.3
#1	2021-03-14 10:03:02	2021-03-20 23:45:00	-6.57081	36.35
#1	2021-03-14 10:06:02	2021-03-20 23:45:00	-6.56873	36.35
#1	2021-03-14 10:09:03	2021-03-20 23:45:00	-6.56663	36.35
#1	2021-03-14 10:12:03	2021-03-20 23:45:00	-6.56455	36.4
#1	2021-03-14 10:15:03	2021-03-20 23:45:00	-6.56247	36.35
#1	2021-03-14 10:18:03	2021-03-20 23:45:00	-6.56038	36.3
#1	2021-03-14 10:21:03	2021-03-20 23:45:00	-6.5583	36.25
#1	2021-03-14 10:30:03	2021-03-20 23:45:00	-6.55205	36.21
#1	2021-03-14 10:33:03	2021-03-20 23:45:00	-6.54997	36.21
#1	2021-03-14 10:36:03	2021-03-20 23:45:00	-6.54788	36.21
#1	2021-03-14 10:39:03	2021-03-20 23:45:00	-6.5458	36.21
#1	2021-03-14 10:42:03	2021-03-20 23:45:00	-6.54372	36.21
#1	2021-03-14 10:45:03	2021-03-20 23:45:00	-6.54163	36.25
#1	2021-03-14 10:48:03	2021-03-20 23:45:00	-6.53955	36.25
#1	2021-03-14 10:51:03	2021-03-20 23:45:00	-6.53747	36.3
#1	2021-03-14 10:54:03	2021-03-20 23:45:00	-6.53538	36.3
#1	2021-03-14 10:57:03	2021-03-20 23:45:00	-6.5333	36.3
#1	2021-03-14 11:00:03	2021-03-20 23:45:00	-6.53122	36.3
#1	2021-03-14 11:03:03	2021-03-20 23:45:00	-6.52913	36.35
#1	2021-03-14 11:06:03	2021-03-20 23:45:00	-6.52705	36.35
#1	2021-03-14 11:09:03	2021-03-20 23:45:00	-6.52497	36.25
#1	2021-03-14 11:12:03	2021-03-20 23:45:00	-6.52288	36.21
#1	2021-03-14 11:15:03	2021-03-20 23:45:00	-6.5208	36.11
#1	2021-03-14 11:18:03	2021-03-20 23:45:00	-6.51872	36.11
#1	2021-03-14 11:21:03	2021-03-20 23:45:00	-6.51663	36.11
#1	2021-03-14 11:27:04	2021-03-20 23:45:00	-6.51245	35.86
#1	2021-03-14 11:30:04	2021-03-20 23:45:00	-6.51037	35.66
#1	2021-03-14 11:33:04	2021-03-20 23:45:00	-6.50829	35.46
#1	2021-03-14 11:36:04	2021-03-20 23:45:00	-6.5062	35.31
#1	2021-03-14 11:39:04	2021-03-20 23:45:00	-6.50412	35.11
#1	2021-03-14 11:42:04	2021-03-20 23:45:00	-6.50204	35.16
#1	2021-03-14 11:45:04	2021-03-20 23:45:00	-6.49995	35.26
#1	2021-03-14 11:48:04	2021-03-20 23:45:00	-6.49787	35.41
#1	2021-03-14 11:51:04	2021-03-20 23:45:00	-6.49579	35.51
#1	2021-03-14 11:54:04	2021-03-20 23:45:00	-6.4937	35.61
#1	2021-03-14 11:57:04	2021-03-20 23:45:00	-6.49162	35.71
#1	2021-03-14 12:06:04	2021-03-20 23:45:00	-6.48537	36.06
#1	2021-03-14 12:12:04	2021-03-20 23:45:00	-6.4812	36.25
#1	2021-03-14 12:15:04	2021-03-20 23:45:00	-6.47912	36.3
#1	2021-03-14 12:18:04	2021-03-20 23:45:00	-6.47704	36.35
#1	2021-03-14 12:27:04	2021-03-20 23:45:00	-6.47079	36.45
#1	2021-03-14 12:30:04	2021-03-20 23:45:00	-6.4687	36.55
#1	2021-03-14 12:33:04	2021-03-20 23:45:00	-6.46662	36.6
#1	2021-03-14 12:36:05	2021-03-20 23:45:00	-6.46453	36.65
#1	2021-03-14 12:39:05	2021-03-20 23:45:00	-6.46244	36.65
#1	2021-03-14 12:45:05	2021-03-20 23:45:00	-6.45828	36.7
#1	2021-03-14 12:48:05	2021-03-20 23:45:00	-6.45619	36.7
#1	2021-03-14 12:51:05	2021-03-20 23:45:00	-6.45411	36.75
#1	2021-03-14 12:54:05	2021-03-20 23:45:00	-6.45203	36.75
#1	2021-03-14 13:00:05	2021-03-20 23:45:00	-6.44786	36.7
#1	2021-03-14 13:03:05	2021-03-20 23:45:00	-6.44578	36.65
#1	2021-03-14 13:06:05	2021-03-20 23:45:00	-6.44369	36.7
#1	2021-03-14 13:09:05	2021-03-20 23:45:00	-6.44161	36.75
#1	2021-03-14 13:15:05	2021-03-20 23:45:00	-6.43744	36.85
#1	2021-03-14 13:18:05	2021-03-20 23:45:00	-6.43536	36.9
#1	2021-03-14 13:21:05	2021-03-20 23:45:00	-6.43328	36.9
#1	2021-03-14 13:24:05	2021-03-20 23:45:00	-6.43119	36.95
#1	2021-03-14 13:27:05	2021-03-20 23:45:00	-6.42911	36.95
#1	2021-03-14 13:30:05	2021-03-20 23:45:00	-6.42703	36.95
#1	2021-03-14 13:36:05	2021-03-20 23:45:00	-6.42286	37.05
#1	2021-03-14 13:39:05	2021-03-20 23:45:00	-6.42078	36.9
#1	2021-03-14 13:42:05	2021-03-20 23:45:00	-6.41869	36.65
#1	2021-03-14 13:48:06	2021-03-20 23:45:00	-6.41451	36.65
#1	2021-03-14 13:51:06	2021-03-20 23:45:00	-6.41243	36.65
#1	2021-03-14 13:54:06	2021-03-20 23:45:00	-6.41035	36.7
#1	2021-03-14 13:57:06	2021-03-20 23:45:00	-6.40826	36.75
#1	2021-03-14 14:00:06	2021-03-20 23:45:00	-6.40618	36.75
#1	2021-03-14 14:06:06	2021-03-20 23:45:00	-6.40201	36.8
#1	2021-03-14 14:15:06	2021-03-20 23:45:00	-6.39576	36.9
#1	2021-03-14 14:18:06	2021-03-20 23:45:00	-6.39368	36.85
#1	2021-03-14 14:21:06	2021-03-20 23:45:00	-6.3916	36.8
#1	2021-03-14 14:24:06	2021-03-20 23:45:00	-6.38951	36.8
#1	2021-03-14 14:27:06	2021-03-20 23:45:00	-6.38743	36.85
#1	2021-03-14 14:30:06	2021-03-20 23:45:00	-6.38535	36.85
#1	2021-03-14 14:33:06	2021-03-20 23:45:00	-6.38326	36.85
#1	2021-03-14 14:36:06	2021-03-20 23:45:00	-6.38118	36.85
#1	2021-03-14 14:48:06	2021-03-20 23:45:00	-6.37285	36.6
#1	2021-03-14 14:51:06	2021-03-20 23:45:00	-6.37076	36.65
#1	2021-03-14 14:54:06	2021-03-20 23:45:00	-6.36868	36.65
#1	2021-03-14 14:57:06	2021-03-20 23:45:00	-6.3666	36.7
#1	2021-03-14 15:06:07	2021-03-20 23:45:00	-6.36034	36.75
#1	2021-03-14 15:09:07	2021-03-20 23:45:00	-6.35825	36.85
#1	2021-03-14 15:12:07	2021-03-20 23:45:00	-6.35617	36.85
#1	2021-03-14 15:15:07	2021-03-20 23:45:00	-6.35409	36.9
#1	2021-03-14 15:21:07	2021-03-20 23:45:00	-6.34992	36.95
#1	2021-03-14 15:24:07	2021-03-20 23:45:00	-6.34784	36.9
#1	2021-03-14 15:27:07	2021-03-20 23:45:00	-6.34575	36.75
#1	2021-03-14 15:39:07	2021-03-20 23:45:00	-6.33742	36.65
#1	2021-03-14 15:42:07	2021-03-20 23:45:00	-6.33534	36.7
#1	2021-03-14 15:48:07	2021-03-20 23:45:00	-6.33117	36.75
#1	2021-03-14 15:51:07	2021-03-20 23:45:00	-6.32909	36.8
#1	2021-03-14 15:54:07	2021-03-20 23:45:00	-6.327	36.75
#1	2021-03-14 15:57:07	2021-03-20 23:45:00	-6.32492	36.75
#1	2021-03-14 16:03:07	2021-03-20 23:45:00	-6.32075	36.8
#1	2021-03-14 16:06:07	2021-03-20 23:45:00	-6.31867	36.8
#1	2021-03-14 16:09:07	2021-03-20 23:45:00	-6.31659	36.65
#1	2021-03-14 16:12:08	2021-03-20 23:45:00	-6.31449	36.65
#1	2021-03-14 16:15:08	2021-03-20 23:45:00	-6.31241	36.6
#1	2021-03-14 16:18:08	2021-03-20 23:45:00	-6.31032	36.6
#1	2021-03-14 16:21:08	2021-03-20 23:45:00	-6.30824	36.7
#1	2021-03-14 16:24:08	2021-03-20 23:45:00	-6.30616	36.8
#1	2021-03-14 16:27:08	2021-03-20 23:45:00	-6.30407	36.85
#1	2021-03-14 16:30:08	2021-03-20 23:45:00	-6.30199	36.95
#1	2021-03-14 16:33:08	2021-03-20 23:45:00	-6.29991	36.75
#1	2021-03-14 16:36:08	2021-03-20 23:45:00	-6.29782	36.5
#1	2021-03-14 16:42:08	2021-03-20 23:45:00	-6.29366	36.45
#1	2021-03-14 16:45:08	2021-03-20 23:45:00	-6.29157	36.5
#1	2021-03-14 16:48:08	2021-03-20 23:45:00	-6.28949	36.55
#1	2021-03-14 16:51:08	2021-03-20 23:45:00	-6.28741	36.6
#1	2021-03-14 16:54:08	2021-03-20 23:45:00	-6.28532	36.65
#1	2021-03-14 16:57:08	2021-03-20 23:45:00	-6.28324	36.7
#1	2021-03-14 17:00:08	2021-03-20 23:45:00	-6.28116	36.75
#1	2021-03-14 17:03:08	2021-03-20 23:45:00	-6.27907	36.75
#1	2021-03-14 17:09:08	2021-03-20 23:45:00	-6.27491	36.85
#1	2021-03-14 17:12:08	2021-03-20 23:45:00	-6.27282	36.85
#1	2021-03-14 17:15:08	2021-03-20 23:45:00	-6.27074	36.95
#1	2021-03-14 17:18:08	2021-03-20 23:45:00	-6.26866	36.95
#1	2021-03-14 17:21:08	2021-03-20 23:45:00	-6.26657	36.95
#1	2021-03-14 17:24:09	2021-03-20 23:45:00	-6.26448	36.95
#1	2021-03-14 17:27:09	2021-03-20 23:45:00	-6.2624	36.95
#1	2021-03-14 17:30:09	2021-03-20 23:45:00	-6.26031	37
#1	2021-03-14 17:33:09	2021-03-20 23:45:00	-6.25823	36.9
#1	2021-03-14 17:36:09	2021-03-20 23:45:00	-6.25615	36.75
#1	2021-03-14 17:39:09	2021-03-20 23:45:00	-6.25406	36.7
#1	2021-03-14 17:42:09	2021-03-20 23:45:00	-6.25198	36.8
#1	2021-03-14 17:45:09	2021-03-20 23:45:00	-6.2499	36.9
#1	2021-03-14 17:48:09	2021-03-20 23:45:00	-6.24781	37
#1	2021-03-14 17:51:09	2021-03-20 23:45:00	-6.24573	37.1
#1	2021-03-14 17:54:09	2021-03-20 23:45:00	-6.24365	37.1
#1	2021-03-14 17:57:09	2021-03-20 23:45:00	-6.24156	37.1
#1	2021-03-14 18:00:09	2021-03-20 23:45:00	-6.23948	37.15
#1	2021-03-14 18:03:09	2021-03-20 23:45:00	-6.2374	37.2
#1	2021-03-14 18:06:09	2021-03-20 23:45:00	-6.23531	37.25
#1	2021-03-14 18:09:09	2021-03-20 23:45:00	-6.23323	37.25
#1	2021-03-14 18:12:09	2021-03-20 23:45:00	-6.23115	37.1
#1	2021-03-14 18:24:09	2021-03-20 23:45:00	-6.22281	37.15
#1	2021-03-14 18:27:09	2021-03-20 23:45:00	-6.22073	37.2
#1	2021-03-14 18:30:09	2021-03-20 23:45:00	-6.21865	37.25
#1	2021-03-14 18:33:09	2021-03-20 23:45:00	-6.21656	37.25
#1	2021-03-14 18:36:10	2021-03-20 23:45:00	-6.21447	37.3
#1	2021-03-14 18:39:10	2021-03-20 23:45:00	-6.21238	37.35
#1	2021-03-14 18:42:10	2021-03-20 23:45:00	-6.2103	37.35
#1	2021-03-14 18:45:10	2021-03-20 23:45:00	-6.20822	37.35
#1	2021-03-14 18:48:10	2021-03-20 23:45:00	-6.20613	37.35
#1	2021-03-14 18:51:10	2021-03-20 23:45:00	-6.20405	37.35
#1	2021-03-14 18:54:10	2021-03-20 23:45:00	-6.20197	37.4
#1	2021-03-14 18:57:10	2021-03-20 23:45:00	-6.19988	37.35
#1	2021-03-14 19:00:10	2021-03-20 23:45:00	-6.1978	37.3
#1	2021-03-14 19:03:10	2021-03-20 23:45:00	-6.19572	37.25
#1	2021-03-14 19:06:10	2021-03-20 23:45:00	-6.19363	37.3
#1	2021-03-14 19:09:10	2021-03-20 23:45:00	-6.19155	37.3
#1	2021-03-14 19:12:10	2021-03-20 23:45:00	-6.18947	37
#1	2021-03-14 19:15:10	2021-03-20 23:45:00	-6.18738	36.8
#1	2021-03-14 19:18:10	2021-03-20 23:45:00	-6.1853	36.75
#1	2021-03-14 19:21:10	2021-03-20 23:45:00	-6.18322	36.75
#1	2021-03-14 19:24:10	2021-03-20 23:45:00	-6.18113	36.85
#1	2021-03-14 19:33:10	2021-03-20 23:45:00	-6.17488	36.95
#1	2021-03-14 19:36:10	2021-03-20 23:45:00	-6.1728	36.95
#1	2021-03-14 19:39:10	2021-03-20 23:45:00	-6.17072	37
#1	2021-03-14 19:45:10	2021-03-20 23:45:00	-6.16655	37.05
#1	2021-03-14 19:48:11	2021-03-20 23:45:00	-6.16446	37.05
#1	2021-03-14 19:51:11	2021-03-20 23:45:00	-6.16237	37.05
#1	2021-03-14 19:54:11	2021-03-20 23:45:00	-6.16029	37.05
#1	2021-03-14 19:57:11	2021-03-20 23:45:00	-6.15821	37.05
#1	2021-03-14 20:00:11	2021-03-20 23:45:00	-6.15612	37.05
#1	2021-03-14 20:03:11	2021-03-20 23:45:00	-6.15404	37.05
#1	2021-03-14 20:06:11	2021-03-20 23:45:00	-6.15196	37.05
#1	2021-03-14 20:09:11	2021-03-20 23:45:00	-6.14987	37
#1	2021-03-14 20:12:11	2021-03-20 23:45:00	-6.14779	37
#1	2021-03-14 20:15:11	2021-03-20 23:45:00	-6.14571	37
#1	2021-03-14 20:18:11	2021-03-20 23:45:00	-6.14362	36.95
#1	2021-03-14 20:21:11	2021-03-20 23:45:00	-6.14154	36.95
#1	2021-03-14 20:27:11	2021-03-20 23:45:00	-6.13737	36.95
#1	2021-03-14 20:30:11	2021-03-20 23:45:00	-6.13529	36.95
#1	2021-03-14 20:33:11	2021-03-20 23:45:00	-6.13321	37
#1	2021-03-14 20:36:11	2021-03-20 23:45:00	-6.13112	37
#1	2021-03-14 20:42:11	2021-03-20 23:45:00	-6.12696	37.05
#1	2021-03-14 20:45:11	2021-03-20 23:45:00	-6.12487	36.9
#1	2021-03-14 20:48:11	2021-03-20 23:45:00	-6.12279	36.85
#1	2021-03-14 20:51:11	2021-03-20 23:45:00	-6.12071	36.85
#1	2021-03-14 20:54:11	2021-03-20 23:45:00	-6.11862	36.85
#1	2021-03-14 20:57:11	2021-03-20 23:45:00	-6.11654	36.9
#1	2021-03-14 21:00:12	2021-03-20 23:45:00	-6.11444	36.75
#1	2021-03-14 21:03:12	2021-03-20 23:45:00	-6.11236	36.65
#1	2021-03-14 21:06:12	2021-03-20 23:45:00	-6.11028	36.65
#1	2021-03-14 21:09:12	2021-03-20 23:45:00	-6.10819	36.7
#1	2021-03-14 21:12:12	2021-03-20 23:45:00	-6.10611	36.75
#1	2021-03-14 21:15:12	2021-03-20 23:45:00	-6.10403	36.75
#1	2021-03-14 21:18:12	2021-03-20 23:45:00	-6.10194	36.8
#1	2021-03-14 21:21:12	2021-03-20 23:45:00	-6.09986	36.85
#1	2021-03-14 21:24:12	2021-03-20 23:45:00	-6.09778	36.9
#1	2021-03-14 21:27:12	2021-03-20 23:45:00	-6.09569	36.9
#1	2021-03-14 21:30:12	2021-03-20 23:45:00	-6.09361	36.95
#1	2021-03-14 21:39:12	2021-03-20 23:45:00	-6.08736	37.05
#1	2021-03-14 21:42:12	2021-03-20 23:45:00	-6.08528	36.95
#1	2021-03-14 21:45:12	2021-03-20 23:45:00	-6.08319	36.85
#1	2021-03-14 21:48:12	2021-03-20 23:45:00	-6.08111	36.9
#1	2021-03-14 21:51:12	2021-03-20 23:45:00	-6.07903	36.9
#1	2021-03-14 21:54:12	2021-03-20 23:45:00	-6.07694	36.95
#1	2021-03-14 21:57:12	2021-03-20 23:45:00	-6.07486	36.95
#1	2021-03-14 22:00:12	2021-03-20 23:45:00	-6.07278	36.95
#1	2021-03-14 22:03:12	2021-03-20 23:45:00	-6.07069	36.95
#1	2021-03-14 22:09:12	2021-03-20 23:45:00	-6.06653	36.95
#1	2021-03-14 22:12:13	2021-03-20 23:45:00	-6.06443	37
#1	2021-03-14 22:18:13	2021-03-20 23:45:00	-6.06027	37.05
#1	2021-03-14 22:21:13	2021-03-20 23:45:00	-6.05818	37.05
#1	2021-03-14 22:24:13	2021-03-20 23:45:00	-6.0561	37.1
#1	2021-03-14 22:27:13	2021-03-20 23:45:00	-6.05402	37.15
#1	2021-03-14 22:30:13	2021-03-20 23:45:00	-6.05193	37.1
#1	2021-03-14 22:33:13	2021-03-20 23:45:00	-6.04985	37.05
#1	2021-03-14 22:36:13	2021-03-20 23:45:00	-6.04777	37.05
#1	2021-03-14 22:39:13	2021-03-20 23:45:00	-6.04568	37.1
#1	2021-03-14 22:42:13	2021-03-20 23:45:00	-6.0436	37.15
#1	2021-03-14 22:45:13	2021-03-20 23:45:00	-6.04152	37.15
#1	2021-03-14 22:48:13	2021-03-20 23:45:00	-6.03943	37.15
#1	2021-03-14 22:51:13	2021-03-20 23:45:00	-6.03735	37.2
#1	2021-03-14 22:54:13	2021-03-20 23:45:00	-6.03527	37.25
#1	2021-03-14 22:57:13	2021-03-20 23:45:00	-6.03318	37.25
#1	2021-03-14 23:00:13	2021-03-20 23:45:00	-6.0311	37.25
#1	2021-03-14 23:03:13	2021-03-20 23:45:00	-6.02902	37.25
#1	2021-03-14 23:06:13	2021-03-20 23:45:00	-6.02693	37.25
#1	2021-03-14 23:09:13	2021-03-20 23:45:00	-6.02485	37.25
#1	2021-03-14 23:12:13	2021-03-20 23:45:00	-6.02277	37.25
#1	2021-03-14 23:15:13	2021-03-20 23:45:00	-6.02068	37.25
#1	2021-03-14 23:18:13	2021-03-20 23:45:00	-6.0186	37.25
#1	2021-03-14 23:21:13	2021-03-20 23:45:00	-6.01652	37.2
#1	2021-03-14 23:24:14	2021-03-20 23:45:00	-6.01442	37.2
#1	2021-03-14 23:27:14	2021-03-20 23:45:00	-6.01234	37.15
#1	2021-03-14 23:30:14	2021-03-20 23:45:00	-6.01025	37.2
#1	2021-03-14 23:33:14	2021-03-20 23:45:00	-6.00817	37.1
#1	2021-03-14 23:36:14	2021-03-20 23:45:00	-6.00609	37.05
#1	2021-03-14 23:39:14	2021-03-20 23:45:00	-6.004	37.05
#1	2021-03-14 23:42:14	2021-03-20 23:45:00	-6.00192	37.1
#1	2021-03-14 23:45:14	2021-03-20 23:45:00	-5.99984	37.15
#1	2021-03-14 23:48:14	2021-03-20 23:45:00	-5.99775	37.15
#1	2021-03-14 23:51:14	2021-03-20 23:45:00	-5.99567	37.15
#1	2021-03-14 23:54:14	2021-03-20 23:45:00	-5.99359	37.15
#1	2021-03-14 23:57:14	2021-03-20 23:45:00	-5.9915	37.2
#1	2021-03-15 00:00:14	2021-03-20 23:45:00	-5.98942	37.15
#1	2021-03-15 00:03:14	2021-03-20 23:45:00	-5.98734	37.1
#1	2021-03-15 00:06:14	2021-03-20 23:45:00	-5.98525	37.1
#1	2021-03-15 00:09:14	2021-03-20 23:45:00	-5.98317	37.1
#1	2021-03-15 00:12:14	2021-03-20 23:45:00	-5.98109	37.1
#1	2021-03-15 00:15:14	2021-03-20 23:45:00	-5.979	37.1
#1	2021-03-15 00:18:14	2021-03-20 23:45:00	-5.97692	36.95
#1	2021-03-15 00:21:14	2021-03-20 23:45:00	-5.97484	36.45
#1	2021-03-15 00:24:14	2021-03-20 23:45:00	-5.97275	36.21
#1	2021-03-15 00:27:14	2021-03-20 23:45:00	-5.97067	36.25
#1	2021-03-15 00:30:14	2021-03-20 23:45:00	-5.96859	36.35
#1	2021-03-15 00:33:14	2021-03-20 23:45:00	-5.9665	36.5
#1	2021-03-15 00:36:15	2021-03-20 23:45:00	-5.96441	36.55
#1	2021-03-15 00:39:15	2021-03-20 23:45:00	-5.96233	36.65
#1	2021-03-15 00:45:15	2021-03-20 23:45:00	-5.95816	36.75
#1	2021-03-15 00:48:15	2021-03-20 23:45:00	-5.95608	36.85
#1	2021-03-15 00:51:15	2021-03-20 23:45:00	-5.95399	36.85
#1	2021-03-15 00:54:15	2021-03-20 23:45:00	-5.95191	36.9
#1	2021-03-15 00:57:15	2021-03-20 23:45:00	-5.94983	36.95
#1	2021-03-15 01:00:15	2021-03-20 23:45:00	-5.94774	37
#1	2021-03-15 01:03:15	2021-03-20 23:45:00	-5.94566	37.05
#1	2021-03-15 01:06:15	2021-03-20 23:45:00	-5.94358	37.05
#1	2021-03-15 01:09:15	2021-03-20 23:45:00	-5.94149	37.1
#1	2021-03-15 01:12:15	2021-03-20 23:45:00	-5.93941	37.1
#1	2021-03-15 01:15:15	2021-03-20 23:45:00	-5.93733	37.1
#1	2021-03-15 01:18:15	2021-03-20 23:45:00	-5.93524	37.1
#1	2021-03-15 01:21:15	2021-03-20 23:45:00	-5.93316	37.1
#1	2021-03-15 01:24:15	2021-03-20 23:45:00	-5.93108	37
#1	2021-03-15 01:27:15	2021-03-20 23:45:00	-5.92899	36.9
#1	2021-03-15 01:30:15	2021-03-20 23:45:00	-5.92691	36.9
#1	2021-03-15 01:33:15	2021-03-20 23:45:00	-5.92483	37
#1	2021-03-15 01:36:15	2021-03-20 23:45:00	-5.92274	37.05
#1	2021-03-15 01:39:15	2021-03-20 23:45:00	-5.92066	37.15
#1	2021-03-15 01:42:15	2021-03-20 23:45:00	-5.91858	37.15
#1	2021-03-15 01:45:15	2021-03-20 23:45:00	-5.91649	37.15
#1	2021-03-15 01:48:16	2021-03-20 23:45:00	-5.9144	37.2
#1	2021-03-15 01:51:16	2021-03-20 23:45:00	-5.91231	37.25
#1	2021-03-15 01:54:16	2021-03-20 23:45:00	-5.91023	37.25
#1	2021-03-15 01:57:16	2021-03-20 23:45:00	-5.90815	37.25
#1	2021-03-15 02:00:16	2021-03-20 23:45:00	-5.90606	37.25
#1	2021-03-15 02:03:16	2021-03-20 23:45:00	-5.90398	37.25
#1	2021-03-15 02:06:16	2021-03-20 23:45:00	-5.9019	37.25
#1	2021-03-15 02:09:16	2021-03-20 23:45:00	-5.89981	37.3
#1	2021-03-15 02:12:16	2021-03-20 23:45:00	-5.89773	37.3
#1	2021-03-15 02:15:16	2021-03-20 23:45:00	-5.89565	37.3
#1	2021-03-15 02:18:16	2021-03-20 23:45:00	-5.89356	37.35
#1	2021-03-15 02:21:16	2021-03-20 23:45:00	-5.89148	37.35
#1	2021-03-15 02:24:16	2021-03-20 23:45:00	-5.8894	37.35
#1	2021-03-15 02:27:16	2021-03-20 23:45:00	-5.88731	37.15
#1	2021-03-15 02:30:16	2021-03-20 23:45:00	-5.88523	37.15
#1	2021-03-15 02:33:16	2021-03-20 23:45:00	-5.88315	37.15
#1	2021-03-15 02:36:16	2021-03-20 23:45:00	-5.88106	37.2
#1	2021-03-15 02:39:16	2021-03-20 23:45:00	-5.87898	37.2
#1	2021-03-15 02:42:16	2021-03-20 23:45:00	-5.8769	37.25
#1	2021-03-15 02:45:16	2021-03-20 23:45:00	-5.87481	37.25
#1	2021-03-15 02:48:16	2021-03-20 23:45:00	-5.87273	37.25
#1	2021-03-15 02:51:16	2021-03-20 23:45:00	-5.87065	37.25
#1	2021-03-15 02:54:16	2021-03-20 23:45:00	-5.86856	37.1
#1	2021-03-15 02:57:16	2021-03-20 23:45:00	-5.86648	37.05
#1	2021-03-15 03:00:17	2021-03-20 23:45:00	-5.86439	37.05
#1	2021-03-15 03:03:17	2021-03-20 23:45:00	-5.8623	37.1
#1	2021-03-15 03:06:17	2021-03-20 23:45:00	-5.86022	37.15
#1	2021-03-15 03:12:17	2021-03-20 23:45:00	-5.85605	37.05
#1	2021-03-15 03:15:17	2021-03-20 23:45:00	-5.85397	37.05
#1	2021-03-15 03:18:17	2021-03-20 23:45:00	-5.85189	37.05
#1	2021-03-15 03:21:17	2021-03-20 23:45:00	-5.8498	37.05
#1	2021-03-15 03:24:17	2021-03-20 23:45:00	-5.84772	37.1
#1	2021-03-15 03:27:17	2021-03-20 23:45:00	-5.84564	37.15
#1	2021-03-15 03:30:17	2021-03-20 23:45:00	-5.84355	37.15
#1	2021-03-15 03:33:17	2021-03-20 23:45:00	-5.84147	37.15
#1	2021-03-15 03:36:17	2021-03-20 23:45:00	-5.83939	37.15
#1	2021-03-15 03:39:17	2021-03-20 23:45:00	-5.8373	37.15
#1	2021-03-15 03:42:17	2021-03-20 23:45:00	-5.83522	37.15
#1	2021-03-15 03:45:17	2021-03-20 23:45:00	-5.83314	37.15
#1	2021-03-15 03:48:17	2021-03-20 23:45:00	-5.83105	37.2
#1	2021-03-15 03:51:17	2021-03-20 23:45:00	-5.82897	37.2
#1	2021-03-15 03:54:17	2021-03-20 23:45:00	-5.82689	37.2
#1	2021-03-15 03:57:17	2021-03-20 23:45:00	-5.8248	37.15
#1	2021-03-15 04:00:17	2021-03-20 23:45:00	-5.82272	37.15
#1	2021-03-15 04:03:17	2021-03-20 23:45:00	-5.82064	37.15
#1	2021-03-15 04:06:17	2021-03-20 23:45:00	-5.81855	37.1
#1	2021-03-15 04:09:17	2021-03-20 23:45:00	-5.81647	37.05
#1	2021-03-15 04:12:18	2021-03-20 23:45:00	-5.81438	36.95
#1	2021-03-15 04:15:18	2021-03-20 23:45:00	-5.81229	36.95
#1	2021-03-15 04:18:18	2021-03-20 23:45:00	-5.81021	36.95
#1	2021-03-15 04:21:18	2021-03-20 23:45:00	-5.80813	37
#1	2021-03-15 04:24:18	2021-03-20 23:45:00	-5.80604	37
#1	2021-03-15 04:27:18	2021-03-20 23:45:00	-5.80396	37.05
#1	2021-03-15 04:30:18	2021-03-20 23:45:00	-5.80188	37.05
#1	2021-03-15 04:33:18	2021-03-20 23:45:00	-5.79979	37.05
#1	2021-03-15 04:36:18	2021-03-20 23:45:00	-5.79771	37.05
#1	2021-03-15 04:39:18	2021-03-20 23:45:00	-5.79562	37.05
#1	2021-03-15 04:42:18	2021-03-20 23:45:00	-5.79354	37.05
#1	2021-03-15 04:45:18	2021-03-20 23:45:00	-5.79146	37.05
#1	2021-03-15 04:48:18	2021-03-20 23:45:00	-5.78938	37.05
#1	2021-03-15 04:51:18	2021-03-20 23:45:00	-5.78729	37.1
#1	2021-03-15 04:54:18	2021-03-20 23:45:00	-5.78521	37.1
#1	2021-03-15 04:57:18	2021-03-20 23:45:00	-5.78313	37.05
#1	2021-03-15 05:03:18	2021-03-20 23:45:00	-5.77896	36.85
#1	2021-03-15 05:06:18	2021-03-20 23:45:00	-5.77688	36.85
#1	2021-03-15 05:09:18	2021-03-20 23:45:00	-5.77479	36.75
#1	2021-03-15 05:12:18	2021-03-20 23:45:00	-5.77271	36.45
#1	2021-03-15 05:15:18	2021-03-20 23:45:00	-5.77063	36.4
#1	2021-03-15 05:18:18	2021-03-20 23:45:00	-5.76854	36.45
#1	2021-03-15 05:24:19	2021-03-20 23:45:00	-5.76436	36.65
#1	2021-03-15 05:27:19	2021-03-20 23:45:00	-5.76228	36.75
#1	2021-03-15 05:30:19	2021-03-20 23:45:00	-5.7602	36.8
#1	2021-03-15 05:33:19	2021-03-20 23:45:00	-5.75811	36.85
#1	2021-03-15 05:42:19	2021-03-20 23:45:00	-5.75186	36.95
#1	2021-03-15 05:45:19	2021-03-20 23:45:00	-5.74978	36.95
#1	2021-03-15 05:48:19	2021-03-20 23:45:00	-5.7477	37
#1	2021-03-15 05:51:19	2021-03-20 23:45:00	-5.74561	36.95
#1	2021-03-15 05:54:19	2021-03-20 23:45:00	-5.74353	36.95
#1	2021-03-15 05:57:19	2021-03-20 23:45:00	-5.74145	37
#1	2021-03-15 06:00:19	2021-03-20 23:45:00	-5.73936	36.9
#1	2021-03-15 06:03:19	2021-03-20 23:45:00	-5.73728	36.9
#1	2021-03-15 06:06:19	2021-03-20 23:45:00	-5.7352	36.95
#1	2021-03-15 06:09:19	2021-03-20 23:45:00	-5.73311	36.95
#1	2021-03-15 06:12:19	2021-03-20 23:45:00	-5.73103	36.95
#1	2021-03-15 06:15:19	2021-03-20 23:45:00	-5.72895	36.95
#1	2021-03-15 06:18:19	2021-03-20 23:45:00	-5.72686	37
#1	2021-03-15 06:21:19	2021-03-20 23:45:00	-5.72478	36.9
#1	2021-03-15 06:24:19	2021-03-20 23:45:00	-5.7227	36.75
#1	2021-03-15 06:27:19	2021-03-20 23:45:00	-5.72061	36.75
#1	2021-03-15 06:30:19	2021-03-20 23:45:00	-5.71853	36.7
#1	2021-03-15 06:33:19	2021-03-20 23:45:00	-5.71645	36.7
#1	2021-03-15 06:36:20	2021-03-20 23:45:00	-5.71435	36.75
#1	2021-03-15 06:39:20	2021-03-20 23:45:00	-5.71227	36.75
#1	2021-03-15 06:42:20	2021-03-20 23:45:00	-5.71019	36.75
#1	2021-03-15 06:45:20	2021-03-20 23:45:00	-5.7081	36.8
#1	2021-03-15 06:48:20	2021-03-20 23:45:00	-5.70602	36.8
#1	2021-03-15 06:51:20	2021-03-20 23:45:00	-5.70394	36.75
#1	2021-03-15 06:54:20	2021-03-20 23:45:00	-5.70185	36.7
#1	2021-03-15 06:57:20	2021-03-20 23:45:00	-5.69977	36.65
#1	2021-03-15 07:00:20	2021-03-20 23:45:00	-5.69769	36.7
#1	2021-03-15 07:03:20	2021-03-20 23:45:00	-5.6956	36.75
#1	2021-03-15 07:06:20	2021-03-20 23:45:00	-5.69352	36.75
#1	2021-03-15 07:09:20	2021-03-20 23:45:00	-5.69144	36.8
#1	2021-03-15 07:12:20	2021-03-20 23:45:00	-5.68935	36.8
#1	2021-03-15 07:15:20	2021-03-20 23:45:00	-5.68727	36.8
#1	2021-03-15 07:24:20	2021-03-20 23:45:00	-5.68102	36.75
#1	2021-03-15 07:27:20	2021-03-20 23:45:00	-5.67894	36.65
#1	2021-03-15 07:30:20	2021-03-20 23:45:00	-5.67685	36.65
#1	2021-03-15 07:33:20	2021-03-20 23:45:00	-5.67477	36.7
#1	2021-03-15 07:36:20	2021-03-20 23:45:00	-5.67269	36.75
#1	2021-03-15 07:39:20	2021-03-20 23:45:00	-5.6706	36.8
#1	2021-03-15 07:42:20	2021-03-20 23:45:00	-5.66852	36.8
#1	2021-03-15 07:45:20	2021-03-20 23:45:00	-5.66644	36.85
#1	2021-03-15 07:48:21	2021-03-20 23:45:00	-5.66434	36.85
#1	2021-03-15 07:51:21	2021-03-20 23:45:00	-5.66226	36.85
#1	2021-03-15 07:54:21	2021-03-20 23:45:00	-5.66017	36.85
#1	2021-03-15 07:57:21	2021-03-20 23:45:00	-5.65809	36.85
#1	2021-03-15 08:00:21	2021-03-20 23:45:00	-5.65601	36.85
#1	2021-03-15 08:03:21	2021-03-20 23:45:00	-5.65392	36.85
#1	2021-03-15 08:06:21	2021-03-20 23:45:00	-5.65184	36.85
#1	2021-03-15 08:09:21	2021-03-20 23:45:00	-5.64976	36.9
#1	2021-03-15 08:12:21	2021-03-20 23:45:00	-5.64767	36.9
#1	2021-03-15 08:15:21	2021-03-20 23:45:00	-5.64559	36.9
#1	2021-03-15 08:18:21	2021-03-20 23:45:00	-5.64351	36.9
#1	2021-03-15 08:21:21	2021-03-20 23:45:00	-5.64142	36.9
#1	2021-03-15 08:24:21	2021-03-20 23:45:00	-5.63934	36.95
#1	2021-03-15 08:27:21	2021-03-20 23:45:00	-5.63726	36.85
#1	2021-03-15 08:30:21	2021-03-20 23:45:00	-5.63517	36.75
#1	2021-03-15 08:33:21	2021-03-20 23:45:00	-5.63309	36.75
#1	2021-03-15 08:36:21	2021-03-20 23:45:00	-5.63101	36.75
#1	2021-03-15 08:42:21	2021-03-20 23:45:00	-5.62684	36.75
#1	2021-03-15 08:45:21	2021-03-20 23:45:00	-5.62476	36.8
#1	2021-03-15 08:51:21	2021-03-20 23:45:00	-5.62059	36.85
#1	2021-03-15 08:54:21	2021-03-20 23:45:00	-5.61851	36.85
#1	2021-03-15 08:57:21	2021-03-20 23:45:00	-5.61642	36.65
#1	2021-03-15 09:00:22	2021-03-20 23:45:00	-5.61433	36.6
#1	2021-03-15 09:03:22	2021-03-20 23:45:00	-5.61225	36.55
#1	2021-03-15 09:06:22	2021-03-20 23:45:00	-5.61016	36.55
#1	2021-03-15 09:09:22	2021-03-20 23:45:00	-5.60808	36.55
#1	2021-03-15 09:12:22	2021-03-20 23:45:00	-5.606	36.6
#1	2021-03-15 09:15:22	2021-03-20 23:45:00	-5.60391	36.7
#1	2021-03-15 09:18:22	2021-03-20 23:45:00	-5.60183	36.7
#1	2021-03-15 09:21:22	2021-03-20 23:45:00	-5.59975	36.75
#1	2021-03-15 09:24:22	2021-03-20 23:45:00	-5.59766	36.75
#1	2021-03-15 09:27:22	2021-03-20 23:45:00	-5.59558	36.8
#1	2021-03-15 09:30:22	2021-03-20 23:45:00	-5.5935	36.85
#1	2021-03-15 09:33:22	2021-03-20 23:45:00	-5.59141	36.9
#1	2021-03-15 09:36:22	2021-03-20 23:45:00	-5.58933	36.95
#1	2021-03-15 09:39:22	2021-03-20 23:45:00	-5.58725	37
#1	2021-03-15 09:42:22	2021-03-20 23:45:00	-5.58516	37
#1	2021-03-15 09:45:22	2021-03-20 23:45:00	-5.58308	37
#1	2021-03-15 09:48:22	2021-03-20 23:45:00	-5.581	37
#1	2021-03-15 09:51:22	2021-03-20 23:45:00	-5.57891	37
#1	2021-03-15 09:54:22	2021-03-20 23:45:00	-5.57683	36.95
#1	2021-03-15 09:57:22	2021-03-20 23:45:00	-5.57475	36.95
#1	2021-03-15 10:03:22	2021-03-20 23:45:00	-5.57058	36.9
#1	2021-03-15 10:06:22	2021-03-20 23:45:00	-5.5685	36.85
#1	2021-03-15 10:09:22	2021-03-20 23:45:00	-5.56641	36.85
#1	2021-03-15 10:12:23	2021-03-20 23:45:00	-5.56432	36.85
#1	2021-03-15 10:15:23	2021-03-20 23:45:00	-5.56223	36.8
#1	2021-03-15 10:24:23	2021-03-20 23:45:00	-5.55598	36.95
#1	2021-03-15 10:27:23	2021-03-20 23:45:00	-5.5539	37.05
#1	2021-03-15 10:30:23	2021-03-20 23:45:00	-5.55182	37.1
#1	2021-03-15 10:36:23	2021-03-20 23:45:00	-5.54765	37.2
#1	2021-03-15 10:39:23	2021-03-20 23:45:00	-5.54557	37.25
#1	2021-03-15 10:42:23	2021-03-20 23:45:00	-5.54348	37.25
#1	2021-03-15 10:45:23	2021-03-20 23:45:00	-5.5414	37.25
#1	2021-03-15 10:48:23	2021-03-20 23:45:00	-5.53932	37.25
#1	2021-03-15 10:51:23	2021-03-20 23:45:00	-5.53723	37.25
#1	2021-03-15 10:54:23	2021-03-20 23:45:00	-5.53515	37.25
#1	2021-03-15 10:57:23	2021-03-20 23:45:00	-5.53307	37.25
#1	2021-03-15 11:00:23	2021-03-20 23:45:00	-5.53098	37.25
#1	2021-03-15 11:03:23	2021-03-20 23:45:00	-5.5289	37.25
#1	2021-03-15 11:06:23	2021-03-20 23:45:00	-5.52682	37.2
#1	2021-03-15 11:09:23	2021-03-20 23:45:00	-5.52473	37.15
#1	2021-03-15 11:15:23	2021-03-20 23:45:00	-5.52057	37.05
#1	2021-03-15 11:18:23	2021-03-20 23:45:00	-5.51848	36.85
#1	2021-03-15 11:21:23	2021-03-20 23:45:00	-5.5164	36.8
#1	2021-03-15 11:27:24	2021-03-20 23:45:00	-5.51222	36.85
#1	2021-03-15 11:30:24	2021-03-20 23:45:00	-5.51014	36.9
#1	2021-03-15 11:33:24	2021-03-20 23:45:00	-5.50806	36.9
#1	2021-03-15 11:42:24	2021-03-20 23:45:00	-5.50181	36.95
#1	2021-03-15 11:45:24	2021-03-20 23:45:00	-5.49972	37
#1	2021-03-15 11:51:24	2021-03-20 23:45:00	-5.49556	37.05
#1	2021-03-15 12:00:24	2021-03-20 23:45:00	-5.48931	37.15
#1	2021-03-15 12:03:24	2021-03-20 23:45:00	-5.48722	37.15
#1	2021-03-15 12:06:24	2021-03-20 23:45:00	-5.48514	37.15
#1	2021-03-15 12:09:24	2021-03-20 23:45:00	-5.48306	37.15
#1	2021-03-15 12:12:24	2021-03-20 23:45:00	-5.48097	37.1
#1	2021-03-15 12:15:24	2021-03-20 23:45:00	-5.47889	37.15
#1	2021-03-15 12:18:24	2021-03-20 23:45:00	-5.47681	37.15
#1	2021-03-15 12:21:24	2021-03-20 23:45:00	-5.47472	37.15
#1	2021-03-15 12:24:24	2021-03-20 23:45:00	-5.47264	37.15
#1	2021-03-15 12:30:24	2021-03-20 23:45:00	-5.46847	37.15
#1	2021-03-15 12:33:24	2021-03-20 23:45:00	-5.46639	37.05
#1	2021-03-15 12:36:25	2021-03-20 23:45:00	-5.46429	36.95
#1	2021-03-15 12:39:25	2021-03-20 23:45:00	-5.46221	36.9
#1	2021-03-15 12:42:25	2021-03-20 23:45:00	-5.46013	36.95
#1	2021-03-15 12:45:25	2021-03-20 23:45:00	-5.45804	36.95
#1	2021-03-15 12:48:25	2021-03-20 23:45:00	-5.45596	36.95
#1	2021-03-15 12:51:25	2021-03-20 23:45:00	-5.45388	36.95
#1	2021-03-15 12:54:25	2021-03-20 23:45:00	-5.45179	36.95
#1	2021-03-15 12:57:25	2021-03-20 23:45:00	-5.44971	37
#1	2021-03-15 13:00:25	2021-03-20 23:45:00	-5.44763	37.05
#1	2021-03-15 13:03:25	2021-03-20 23:45:00	-5.44554	37.05
#1	2021-03-15 13:06:25	2021-03-20 23:45:00	-5.44346	37.05
#1	2021-03-15 13:09:25	2021-03-20 23:45:00	-5.44138	37.1
#1	2021-03-15 13:12:25	2021-03-20 23:45:00	-5.43929	37.1
#1	2021-03-15 13:15:25	2021-03-20 23:45:00	-5.43721	37.15
#1	2021-03-15 13:18:25	2021-03-20 23:45:00	-5.43513	37.1
#1	2021-03-15 13:21:25	2021-03-20 23:45:00	-5.43304	37.05
#1	2021-03-15 13:24:25	2021-03-20 23:45:00	-5.43096	37.05
#1	2021-03-15 13:27:25	2021-03-20 23:45:00	-5.42888	37.05
#1	2021-03-15 13:30:25	2021-03-20 23:45:00	-5.42679	37.05
#1	2021-03-15 13:33:25	2021-03-20 23:45:00	-5.42471	37.05
#1	2021-03-15 13:36:25	2021-03-20 23:45:00	-5.42263	37.05
#1	2021-03-15 13:39:25	2021-03-20 23:45:00	-5.42054	37.05
#1	2021-03-15 13:42:25	2021-03-20 23:45:00	-5.41846	37.05
#1	2021-03-15 13:45:25	2021-03-20 23:45:00	-5.41638	37.05
#1	2021-03-15 13:48:26	2021-03-20 23:45:00	-5.41428	37.05
#1	2021-03-15 13:51:26	2021-03-20 23:45:00	-5.4122	37.05
#1	2021-03-15 13:54:26	2021-03-20 23:45:00	-5.41012	37.1
#1	2021-03-15 13:57:26	2021-03-20 23:45:00	-5.40803	37.1
#1	2021-03-15 14:00:26	2021-03-20 23:45:00	-5.40595	37.05
#1	2021-03-15 14:03:26	2021-03-20 23:45:00	-5.40387	36.9
#1	2021-03-15 14:06:26	2021-03-20 23:45:00	-5.40178	36.9
#1	2021-03-15 14:09:26	2021-03-20 23:45:00	-5.3997	36.95
#1	2021-03-15 14:12:26	2021-03-20 23:45:00	-5.39762	36.95
#1	2021-03-15 14:15:26	2021-03-20 23:45:00	-5.39553	36.95
#1	2021-03-15 14:18:26	2021-03-20 23:45:00	-5.39345	36.9
#1	2021-03-15 14:21:26	2021-03-20 23:45:00	-5.39137	36.8
#1	2021-03-15 14:24:26	2021-03-20 23:45:00	-5.38928	36.85
#1	2021-03-15 14:27:26	2021-03-20 23:45:00	-5.3872	36.8
#1	2021-03-15 14:30:26	2021-03-20 23:45:00	-5.38512	36.8
#1	2021-03-15 14:33:26	2021-03-20 23:45:00	-5.38303	36.8
#1	2021-03-15 14:36:26	2021-03-20 23:45:00	-5.38095	36.85
#1	2021-03-15 14:39:26	2021-03-20 23:45:00	-5.37887	36.85
#1	2021-03-15 14:42:26	2021-03-20 23:45:00	-5.37678	36.85
#1	2021-03-15 14:45:26	2021-03-20 23:45:00	-5.3747	36.9
#1	2021-03-15 14:48:26	2021-03-20 23:45:00	-5.37262	36.95
#1	2021-03-15 14:51:26	2021-03-20 23:45:00	-5.37053	37
#1	2021-03-15 14:54:26	2021-03-20 23:45:00	-5.36845	37
#1	2021-03-15 14:57:26	2021-03-20 23:45:00	-5.36637	37
#1	2021-03-15 15:00:26	2021-03-20 23:45:00	-5.36428	37.05
#1	2021-03-15 15:03:27	2021-03-20 23:45:00	-5.36219	37.05
#1	2021-03-15 15:06:27	2021-03-20 23:45:00	-5.3601	37.05
#1	2021-03-15 15:09:27	2021-03-20 23:45:00	-5.35802	36.8
#1	2021-03-15 15:12:27	2021-03-20 23:45:00	-5.35594	36.75
#1	2021-03-15 15:15:27	2021-03-20 23:45:00	-5.35385	36.75
#1	2021-03-15 15:18:27	2021-03-20 23:45:00	-5.35177	36.75
#1	2021-03-15 15:21:27	2021-03-20 23:45:00	-5.34969	36.75
#1	2021-03-15 15:24:27	2021-03-20 23:45:00	-5.3476	36.7
#1	2021-03-15 15:27:27	2021-03-20 23:45:00	-5.34552	36.75
#1	2021-03-15 15:30:27	2021-03-20 23:45:00	-5.34344	36.8
#1	2021-03-15 15:33:27	2021-03-20 23:45:00	-5.34135	36.85
#1	2021-03-15 15:36:27	2021-03-20 23:45:00	-5.33927	36.85
#1	2021-03-15 15:39:27	2021-03-20 23:45:00	-5.33719	36.9
#1	2021-03-15 15:42:27	2021-03-20 23:45:00	-5.3351	36.9
#1	2021-03-15 15:45:27	2021-03-20 23:45:00	-5.33302	36.95
#1	2021-03-15 15:48:27	2021-03-20 23:45:00	-5.33094	36.95
#1	2021-03-15 15:51:27	2021-03-20 23:45:00	-5.32885	37
#1	2021-03-15 15:57:27	2021-03-20 23:45:00	-5.32469	37.05
#1	2021-03-15 16:00:27	2021-03-20 23:45:00	-5.3226	37.05
#1	2021-03-15 16:03:27	2021-03-20 23:45:00	-5.32052	37.05
#1	2021-03-15 16:06:27	2021-03-20 23:45:00	-5.31844	37.05
#1	2021-03-15 16:09:27	2021-03-20 23:45:00	-5.31635	37.05
#1	2021-03-15 16:12:28	2021-03-20 23:45:00	-5.31426	37.05
#1	2021-03-15 16:15:28	2021-03-20 23:45:00	-5.31218	37.1
#1	2021-03-15 16:18:28	2021-03-20 23:45:00	-5.31009	37.1
#1	2021-03-15 16:21:28	2021-03-20 23:45:00	-5.30801	37.15
#1	2021-03-15 16:24:28	2021-03-20 23:45:00	-5.30593	37.15
#1	2021-03-15 16:27:28	2021-03-20 23:45:00	-5.30384	37.05
#1	2021-03-15 16:30:28	2021-03-20 23:45:00	-5.30176	36.95
#1	2021-03-15 16:33:28	2021-03-20 23:45:00	-5.29968	36.95
#1	2021-03-15 16:36:28	2021-03-20 23:45:00	-5.29759	36.95
#1	2021-03-15 16:39:28	2021-03-20 23:45:00	-5.29551	36.95
#1	2021-03-15 16:42:28	2021-03-20 23:45:00	-5.29343	36.95
#1	2021-03-15 16:48:28	2021-03-20 23:45:00	-5.28926	37
#1	2021-03-15 16:57:28	2021-03-20 23:45:00	-5.28301	36.9
#1	2021-03-15 17:06:28	2021-03-20 23:45:00	-5.27676	37
#1	2021-03-15 17:09:28	2021-03-20 23:45:00	-5.27468	37.05
#1	2021-03-15 17:12:28	2021-03-20 23:45:00	-5.27259	37.1
#1	2021-03-15 17:15:28	2021-03-20 23:45:00	-5.27051	37.15
#1	2021-03-15 17:18:28	2021-03-20 23:45:00	-5.26843	37.1
#1	2021-03-15 17:24:29	2021-03-20 23:45:00	-5.26425	37.1
#1	2021-03-15 17:27:29	2021-03-20 23:45:00	-5.26216	37.05
#1	2021-03-15 17:30:29	2021-03-20 23:45:00	-5.26008	37
#1	2021-03-15 17:33:29	2021-03-20 23:45:00	-5.258	36.9
#1	2021-03-15 17:36:29	2021-03-20 23:45:00	-5.25591	36.85
#1	2021-03-15 17:39:29	2021-03-20 23:45:00	-5.25383	36.9
#1	2021-03-15 17:42:29	2021-03-20 23:45:00	-5.25175	36.95
#1	2021-03-15 17:45:29	2021-03-20 23:45:00	-5.24966	36.95
#1	2021-03-15 17:48:29	2021-03-20 23:45:00	-5.24758	37
#1	2021-03-15 17:51:29	2021-03-20 23:45:00	-5.2455	37.05
#1	2021-03-15 17:54:29	2021-03-20 23:45:00	-5.24341	36.95
#1	2021-03-15 17:57:29	2021-03-20 23:45:00	-5.24133	36.9
#1	2021-03-15 18:00:29	2021-03-20 23:45:00	-5.23925	36.9
#1	2021-03-15 18:03:29	2021-03-20 23:45:00	-5.23716	36.9
#1	2021-03-15 18:09:29	2021-03-20 23:45:00	-5.233	37
#1	2021-03-15 18:15:29	2021-03-20 23:45:00	-5.22883	37.05
#1	2021-03-15 18:18:29	2021-03-20 23:45:00	-5.22675	36.95
#1	2021-03-15 18:21:29	2021-03-20 23:45:00	-5.22466	36.75
#1	2021-03-15 18:30:29	2021-03-20 23:45:00	-5.21841	36.85
#1	2021-03-15 18:33:29	2021-03-20 23:45:00	-5.21633	36.85
#1	2021-03-15 18:36:29	2021-03-20 23:45:00	-5.21425	36.95
#1	2021-03-15 18:39:30	2021-03-20 23:45:00	-5.21215	37
#1	2021-03-15 18:42:30	2021-03-20 23:45:00	-5.21007	37.05
#1	2021-03-15 18:45:30	2021-03-20 23:45:00	-5.20799	37.05
#1	2021-03-15 18:48:30	2021-03-20 23:45:00	-5.2059	37.1
#1	2021-03-15 18:51:30	2021-03-20 23:45:00	-5.20382	37.1
#1	2021-03-15 18:54:30	2021-03-20 23:45:00	-5.20174	37.05
#1	2021-03-15 18:57:30	2021-03-20 23:45:00	-5.19965	37.05
#1	2021-03-15 19:00:30	2021-03-20 23:45:00	-5.19757	37
#1	2021-03-15 19:03:30	2021-03-20 23:45:00	-5.19549	36.8
#1	2021-03-15 19:06:30	2021-03-20 23:45:00	-5.1934	36.75
#1	2021-03-15 19:09:30	2021-03-20 23:45:00	-5.19132	36.75
#1	2021-03-15 19:12:30	2021-03-20 23:45:00	-5.18924	36.85
#1	2021-03-15 19:15:30	2021-03-20 23:45:00	-5.18715	36.9
#1	2021-03-15 19:21:30	2021-03-20 23:45:00	-5.18299	36.85
#1	2021-03-15 19:24:30	2021-03-20 23:45:00	-5.1809	36.85
#1	2021-03-15 19:27:30	2021-03-20 23:45:00	-5.17882	36.9
#1	2021-03-15 19:30:30	2021-03-20 23:45:00	-5.17674	36.95
#1	2021-03-15 19:33:30	2021-03-20 23:45:00	-5.17465	36.95
#1	2021-03-15 19:36:30	2021-03-20 23:45:00	-5.17257	37
#1	2021-03-15 19:39:30	2021-03-20 23:45:00	-5.17049	36.95
#1	2021-03-15 19:42:30	2021-03-20 23:45:00	-5.1684	37
#1	2021-03-15 19:45:30	2021-03-20 23:45:00	-5.16632	37
#1	2021-03-15 19:48:31	2021-03-20 23:45:00	-5.16422	37.05
#1	2021-03-15 19:51:31	2021-03-20 23:45:00	-5.16214	37.05
#1	2021-03-15 19:54:31	2021-03-20 23:45:00	-5.16006	37
#1	2021-03-15 19:57:31	2021-03-20 23:45:00	-5.15797	37
#1	2021-03-15 20:00:31	2021-03-20 23:45:00	-5.15589	37
#1	2021-03-15 20:03:31	2021-03-20 23:45:00	-5.15381	37
#1	2021-03-15 20:06:31	2021-03-20 23:45:00	-5.15172	37
#1	2021-03-15 20:09:31	2021-03-20 23:45:00	-5.14964	37
#1	2021-03-15 20:12:31	2021-03-20 23:45:00	-5.14756	37.05
#1	2021-03-15 20:15:31	2021-03-20 23:45:00	-5.14547	37.05
#1	2021-03-15 20:18:31	2021-03-20 23:45:00	-5.14339	37.05
#1	2021-03-15 20:21:31	2021-03-20 23:45:00	-5.14131	37.05
#1	2021-03-15 20:24:31	2021-03-20 23:45:00	-5.13922	37.05
#1	2021-03-15 20:27:31	2021-03-20 23:45:00	-5.13714	37.05
#1	2021-03-15 20:30:31	2021-03-20 23:45:00	-5.13506	37
#1	2021-03-15 20:33:31	2021-03-20 23:45:00	-5.13297	37.05
#1	2021-03-15 20:36:31	2021-03-20 23:45:00	-5.13089	37.05
#1	2021-03-15 20:39:31	2021-03-20 23:45:00	-5.12881	37.05
#1	2021-03-15 20:42:31	2021-03-20 23:45:00	-5.12672	37.05
#1	2021-03-15 20:45:31	2021-03-20 23:45:00	-5.12464	37
#1	2021-03-15 20:48:31	2021-03-20 23:45:00	-5.12256	37
#1	2021-03-15 20:51:31	2021-03-20 23:45:00	-5.12047	37
#1	2021-03-15 20:54:31	2021-03-20 23:45:00	-5.11839	37.05
#1	2021-03-15 20:57:31	2021-03-20 23:45:00	-5.11631	37
#1	2021-03-15 21:00:32	2021-03-20 23:45:00	-5.11421	37
#1	2021-03-15 21:03:32	2021-03-20 23:45:00	-5.11213	37
#1	2021-03-15 21:06:32	2021-03-20 23:45:00	-5.11005	37.05
#1	2021-03-15 21:09:32	2021-03-20 23:45:00	-5.10796	37.05
#1	2021-03-15 21:12:32	2021-03-20 23:45:00	-5.10588	36.95
#1	2021-03-15 21:15:32	2021-03-20 23:45:00	-5.1038	36.85
#1	2021-03-15 21:18:32	2021-03-20 23:45:00	-5.10171	36.85
#1	2021-03-15 21:21:32	2021-03-20 23:45:00	-5.09963	36.9
#1	2021-03-15 21:24:32	2021-03-20 23:45:00	-5.09755	36.95
#1	2021-03-15 21:27:32	2021-03-20 23:45:00	-5.09546	36.85
#1	2021-03-15 21:30:32	2021-03-20 23:45:00	-5.09338	36.8
#1	2021-03-15 21:33:32	2021-03-20 23:45:00	-5.0913	36.75
#1	2021-03-15 21:36:32	2021-03-20 23:45:00	-5.08921	36.8
#1	2021-03-15 21:39:32	2021-03-20 23:45:00	-5.08713	36.85
#1	2021-03-15 21:42:32	2021-03-20 23:45:00	-5.08505	36.9
#1	2021-03-15 21:45:32	2021-03-20 23:45:00	-5.08296	36.9
#1	2021-03-15 21:48:32	2021-03-20 23:45:00	-5.08088	36.85
#1	2021-03-15 21:51:32	2021-03-20 23:45:00	-5.0788	36.9
#1	2021-03-15 21:54:32	2021-03-20 23:45:00	-5.07671	36.95
#1	2021-03-15 21:57:32	2021-03-20 23:45:00	-5.07463	36.95
#1	2021-03-15 22:00:32	2021-03-20 23:45:00	-5.07255	36.95
#1	2021-03-15 22:03:32	2021-03-20 23:45:00	-5.07046	36.95
#1	2021-03-15 22:06:32	2021-03-20 23:45:00	-5.06838	37
#1	2021-03-15 22:09:32	2021-03-20 23:45:00	-5.0663	36.95
#1	2021-03-15 22:12:33	2021-03-20 23:45:00	-5.0642	36.95
#1	2021-03-15 22:15:33	2021-03-20 23:45:00	-5.06212	37
#1	2021-03-15 22:18:33	2021-03-20 23:45:00	-5.06003	37.05
#1	2021-03-15 22:21:33	2021-03-20 23:45:00	-5.05795	37.05
#1	2021-03-15 22:24:33	2021-03-20 23:45:00	-5.05587	37.05
#1	2021-03-15 22:27:33	2021-03-20 23:45:00	-5.05378	36.75
#1	2021-03-15 22:30:33	2021-03-20 23:45:00	-5.0517	36.65
#1	2021-03-15 22:33:33	2021-03-20 23:45:00	-5.04962	36.75
#1	2021-03-15 22:36:33	2021-03-20 23:45:00	-5.04753	36.8
#1	2021-03-15 22:39:33	2021-03-20 23:45:00	-5.04545	36.9
#1	2021-03-15 22:42:33	2021-03-20 23:45:00	-5.04337	36.95
#1	2021-03-15 22:45:33	2021-03-20 23:45:00	-5.04128	37.05
#1	2021-03-15 22:54:33	2021-03-20 23:45:00	-5.03503	37.15
#1	2021-03-15 22:57:33	2021-03-20 23:45:00	-5.03295	37.15
#1	2021-03-15 23:00:33	2021-03-20 23:45:00	-5.03087	37.15
#1	2021-03-15 23:03:33	2021-03-20 23:45:00	-5.02878	37.15
#1	2021-03-15 23:06:33	2021-03-20 23:45:00	-5.0267	37.15
#1	2021-03-15 23:09:33	2021-03-20 23:45:00	-5.02462	37.15
#1	2021-03-15 23:12:33	2021-03-20 23:45:00	-5.02253	37.05
#1	2021-03-15 23:15:33	2021-03-20 23:45:00	-5.02045	37
#1	2021-03-15 23:18:33	2021-03-20 23:45:00	-5.01837	37.05
#1	2021-03-15 23:21:33	2021-03-20 23:45:00	-5.01628	37.05
#1	2021-03-15 23:24:34	2021-03-20 23:45:00	-5.01419	37.1
#1	2021-03-15 23:27:34	2021-03-20 23:45:00	-5.01211	37.15
#1	2021-03-15 23:30:34	2021-03-20 23:45:00	-5.01002	37.15
#1	2021-03-15 23:33:34	2021-03-20 23:45:00	-5.00794	37.15
#1	2021-03-15 23:36:34	2021-03-20 23:45:00	-5.00586	37
#1	2021-03-15 23:39:34	2021-03-20 23:45:00	-5.00377	37
#1	2021-03-15 23:42:34	2021-03-20 23:45:00	-5.00169	37
#1	2021-03-15 23:45:34	2021-03-20 23:45:00	-4.99961	37.05
#1	2021-03-15 23:48:34	2021-03-20 23:45:00	-4.99752	37.05
#1	2021-03-15 23:51:34	2021-03-20 23:45:00	-4.99544	37.05
#1	2021-03-15 23:54:34	2021-03-20 23:45:00	-4.99336	37.05
#1	2021-03-15 23:57:34	2021-03-20 23:45:00	-4.99127	37.1
#1	2021-03-16 00:00:34	2021-03-20 23:45:00	-4.98919	37.05
#1	2021-03-16 00:03:34	2021-03-20 23:45:00	-4.98711	36.65
#1	2021-03-16 00:06:34	2021-03-20 23:45:00	-4.98502	36.6
#1	2021-03-16 00:09:34	2021-03-20 23:45:00	-4.98294	36.7
#1	2021-03-16 00:12:34	2021-03-20 23:45:00	-4.98086	36.8
#1	2021-03-16 00:15:34	2021-03-20 23:45:00	-4.97877	36.85
#1	2021-03-16 00:18:34	2021-03-20 23:45:00	-4.97669	36.9
#1	2021-03-16 00:21:34	2021-03-20 23:45:00	-4.97461	36.9
#1	2021-03-16 00:24:34	2021-03-20 23:45:00	-4.97252	36.9
#1	2021-03-16 00:27:34	2021-03-20 23:45:00	-4.97044	36.85
#1	2021-03-16 00:30:34	2021-03-20 23:45:00	-4.96836	36.85
#1	2021-03-16 00:33:34	2021-03-20 23:45:00	-4.96627	36.85
#1	2021-03-16 00:36:35	2021-03-20 23:45:00	-4.96418	36.9
#1	2021-03-16 00:39:35	2021-03-20 23:45:00	-4.96209	36.9
#1	2021-03-16 00:42:35	2021-03-20 23:45:00	-4.96001	36.85
#1	2021-03-16 00:45:35	2021-03-20 23:45:00	-4.95793	36.85
#1	2021-03-16 00:48:35	2021-03-20 23:45:00	-4.95584	36.85
#1	2021-03-16 00:51:35	2021-03-20 23:45:00	-4.95376	36.85
#1	2021-03-16 00:54:35	2021-03-20 23:45:00	-4.95168	36.8
#1	2021-03-16 00:57:35	2021-03-20 23:45:00	-4.94959	36.4
#1	2021-03-16 01:00:35	2021-03-20 23:45:00	-4.94751	36.21
#1	2021-03-16 01:03:35	2021-03-20 23:45:00	-4.94543	36.25
#1	2021-03-16 01:06:35	2021-03-20 23:45:00	-4.94334	36.35
#1	2021-03-16 01:09:35	2021-03-20 23:45:00	-4.94126	36.45
#1	2021-03-16 01:12:35	2021-03-20 23:45:00	-4.93918	36.55
#1	2021-03-16 01:15:35	2021-03-20 23:45:00	-4.93709	36.6
#1	2021-03-16 01:18:35	2021-03-20 23:45:00	-4.93501	36.7
#1	2021-03-16 01:21:35	2021-03-20 23:45:00	-4.93293	36.75
#1	2021-03-16 01:24:35	2021-03-20 23:45:00	-4.93084	36.8
#1	2021-03-16 01:27:35	2021-03-20 23:45:00	-4.92876	36.85
#1	2021-03-16 01:30:35	2021-03-20 23:45:00	-4.92668	36.85
#1	2021-03-16 01:33:35	2021-03-20 23:45:00	-4.92459	36.9
#1	2021-03-16 01:36:35	2021-03-20 23:45:00	-4.92251	36.95
#1	2021-03-16 01:39:35	2021-03-20 23:45:00	-4.92043	36.95
#1	2021-03-16 01:42:35	2021-03-20 23:45:00	-4.91834	37
#1	2021-03-16 01:45:35	2021-03-20 23:45:00	-4.91626	37.05
#1	2021-03-16 01:48:36	2021-03-20 23:45:00	-4.91417	37.05
#1	2021-03-16 01:51:36	2021-03-20 23:45:00	-4.91208	37
#1	2021-03-16 01:54:36	2021-03-20 23:45:00	-4.91	37.05
#1	2021-03-16 01:57:36	2021-03-20 23:45:00	-4.90792	37.05
#1	2021-03-16 02:00:36	2021-03-20 23:45:00	-4.90583	37.05
#1	2021-03-16 02:03:36	2021-03-20 23:45:00	-4.90375	37.05
#1	2021-03-16 02:06:36	2021-03-20 23:45:00	-4.90167	37
#1	2021-03-16 02:09:36	2021-03-20 23:45:00	-4.89958	36.95
#1	2021-03-16 02:12:36	2021-03-20 23:45:00	-4.8975	36.85
#1	2021-03-16 02:15:36	2021-03-20 23:45:00	-4.89542	36.8
#1	2021-03-16 02:18:36	2021-03-20 23:45:00	-4.89333	36.85
#1	2021-03-16 02:21:36	2021-03-20 23:45:00	-4.89125	36.85
#1	2021-03-16 02:24:36	2021-03-20 23:45:00	-4.88917	36.85
#1	2021-03-16 02:27:36	2021-03-20 23:45:00	-4.88708	36.85
#1	2021-03-16 02:30:36	2021-03-20 23:45:00	-4.885	36.8
#1	2021-03-16 02:33:36	2021-03-20 23:45:00	-4.88292	36.75
#1	2021-03-16 02:36:36	2021-03-20 23:45:00	-4.88083	36.65
#1	2021-03-16 02:39:36	2021-03-20 23:45:00	-4.87875	36.65
#1	2021-03-16 02:42:36	2021-03-20 23:45:00	-4.87667	36.7
#1	2021-03-16 02:45:36	2021-03-20 23:45:00	-4.87458	36.75
#1	2021-03-16 02:48:36	2021-03-20 23:45:00	-4.8725	36.8
#1	2021-03-16 02:51:36	2021-03-20 23:45:00	-4.87042	36.85
#1	2021-03-16 02:54:36	2021-03-20 23:45:00	-4.86833	36.85
#1	2021-03-16 02:57:36	2021-03-20 23:45:00	-4.86625	36.85
#1	2021-03-16 03:00:37	2021-03-20 23:45:00	-4.86416	36.9
#1	2021-03-16 03:03:37	2021-03-20 23:45:00	-4.86207	36.9
#1	2021-03-16 03:06:37	2021-03-20 23:45:00	-4.85999	36.9
#1	2021-03-16 03:09:37	2021-03-20 23:45:00	-4.85791	36.95
#1	2021-03-16 03:12:37	2021-03-20 23:45:00	-4.85582	36.95
#1	2021-03-16 03:15:37	2021-03-20 23:45:00	-4.85374	36.95
#1	2021-03-16 03:18:37	2021-03-20 23:45:00	-4.85166	36.95
#1	2021-03-16 03:21:37	2021-03-20 23:45:00	-4.84957	36.85
#1	2021-03-16 03:24:37	2021-03-20 23:45:00	-4.84749	36.75
#1	2021-03-16 03:27:37	2021-03-20 23:45:00	-4.84541	36.75
#1	2021-03-16 03:30:37	2021-03-20 23:45:00	-4.84332	36.8
#1	2021-03-16 03:33:37	2021-03-20 23:45:00	-4.84124	36.85
#1	2021-03-16 03:36:37	2021-03-20 23:45:00	-4.83916	36.85
#1	2021-03-16 03:39:37	2021-03-20 23:45:00	-4.83707	36.9
#1	2021-03-16 03:42:37	2021-03-20 23:45:00	-4.83499	36.9
#1	2021-03-16 03:45:37	2021-03-20 23:45:00	-4.83291	36.95
#1	2021-03-16 03:48:37	2021-03-20 23:45:00	-4.83082	36.95
#1	2021-03-16 03:51:37	2021-03-20 23:45:00	-4.82874	36.95
#1	2021-03-16 03:54:37	2021-03-20 23:45:00	-4.82666	36.95
#1	2021-03-16 03:57:37	2021-03-20 23:45:00	-4.82457	36.95
#1	2021-03-16 04:00:37	2021-03-20 23:45:00	-4.82249	36.85
#1	2021-03-16 04:03:37	2021-03-20 23:45:00	-4.82041	36.55
#1	2021-03-16 04:06:37	2021-03-20 23:45:00	-4.81832	36.55
#1	2021-03-16 04:09:37	2021-03-20 23:45:00	-4.81624	36.6
#1	2021-03-16 04:12:38	2021-03-20 23:45:00	-4.81414	36.65
#1	2021-03-16 04:15:38	2021-03-20 23:45:00	-4.81206	36.7
#1	2021-03-16 04:18:38	2021-03-20 23:45:00	-4.80998	36.7
#1	2021-03-16 04:21:38	2021-03-20 23:45:00	-4.80789	36.75
#1	2021-03-16 04:24:38	2021-03-20 23:45:00	-4.80581	36.75
#1	2021-03-16 04:27:38	2021-03-20 23:45:00	-4.80373	36.8
#1	2021-03-16 04:30:38	2021-03-20 23:45:00	-4.80164	36.85
#1	2021-03-16 04:33:38	2021-03-20 23:45:00	-4.79956	36.85
#1	2021-03-16 04:36:38	2021-03-20 23:45:00	-4.79748	36.85
#1	2021-03-16 04:39:38	2021-03-20 23:45:00	-4.79539	36.8
#1	2021-03-16 04:42:38	2021-03-20 23:45:00	-4.79331	36.8
#1	2021-03-16 04:45:38	2021-03-20 23:45:00	-4.79123	36.7
#1	2021-03-16 04:48:38	2021-03-20 23:45:00	-4.78914	36.7
#1	2021-03-16 04:51:38	2021-03-20 23:45:00	-4.78706	36.75
#1	2021-03-16 04:54:38	2021-03-20 23:45:00	-4.78498	36.75
#1	2021-03-16 04:57:38	2021-03-20 23:45:00	-4.78289	36.8
#1	2021-03-16 05:00:38	2021-03-20 23:45:00	-4.78081	36.8
#1	2021-03-16 05:03:38	2021-03-20 23:45:00	-4.77873	36.75
#1	2021-03-16 05:06:38	2021-03-20 23:45:00	-4.77664	36.7
#1	2021-03-16 05:09:38	2021-03-20 23:45:00	-4.77456	36.65
#1	2021-03-16 05:12:38	2021-03-20 23:45:00	-4.77248	36.7
#1	2021-03-16 05:15:38	2021-03-20 23:45:00	-4.77039	36.75
#1	2021-03-16 05:18:38	2021-03-20 23:45:00	-4.76831	36.75
#1	2021-03-16 05:21:38	2021-03-20 23:45:00	-4.76623	36.8
#1	2021-03-16 05:24:39	2021-03-20 23:45:00	-4.76413	36.85
#1	2021-03-16 05:27:39	2021-03-20 23:45:00	-4.76205	36.8
#1	2021-03-16 05:30:39	2021-03-20 23:45:00	-4.75997	36.8
#1	2021-03-16 05:33:39	2021-03-20 23:45:00	-4.75788	36.85
#1	2021-03-16 05:36:39	2021-03-20 23:45:00	-4.7558	36.6
#1	2021-03-16 05:39:39	2021-03-20 23:45:00	-4.75372	36.4
#1	2021-03-16 05:42:39	2021-03-20 23:45:00	-4.75163	36.4
#1	2021-03-16 05:45:39	2021-03-20 23:45:00	-4.74955	36.45
#1	2021-03-16 05:48:39	2021-03-20 23:45:00	-4.74747	36.55
#1	2021-03-16 05:51:39	2021-03-20 23:45:00	-4.74538	36.6
#1	2021-03-16 05:54:39	2021-03-20 23:45:00	-4.7433	36.65
#1	2021-03-16 05:57:39	2021-03-20 23:45:00	-4.74122	36.65
#1	2021-03-16 06:00:39	2021-03-20 23:45:00	-4.73913	36.55
#1	2021-03-16 06:03:39	2021-03-20 23:45:00	-4.73705	36.55
#1	2021-03-16 06:06:39	2021-03-20 23:45:00	-4.73497	36.5
#1	2021-03-16 06:09:39	2021-03-20 23:45:00	-4.73288	36.55
#1	2021-03-16 06:12:39	2021-03-20 23:45:00	-4.7308	36.55
#1	2021-03-16 06:15:39	2021-03-20 23:45:00	-4.72872	36.55
#1	2021-03-16 06:18:39	2021-03-20 23:45:00	-4.72663	36.5
#1	2021-03-16 06:21:39	2021-03-20 23:45:00	-4.72455	36.45
#1	2021-03-16 06:24:39	2021-03-20 23:45:00	-4.72247	36.4
#1	2021-03-16 06:27:39	2021-03-20 23:45:00	-4.72038	36.45
#1	2021-03-16 06:30:39	2021-03-20 23:45:00	-4.7183	36.5
#1	2021-03-16 06:33:39	2021-03-20 23:45:00	-4.71622	36.55
#1	2021-03-16 06:36:40	2021-03-20 23:45:00	-4.71412	36.6
#1	2021-03-16 06:39:40	2021-03-20 23:45:00	-4.71204	36.65
#1	2021-03-16 06:42:40	2021-03-20 23:45:00	-4.70995	36.65
#1	2021-03-16 06:45:40	2021-03-20 23:45:00	-4.70787	36.7
#1	2021-03-16 06:48:40	2021-03-20 23:45:00	-4.70579	36.7
#1	2021-03-16 06:51:40	2021-03-20 23:45:00	-4.7037	36.75
#1	2021-03-16 06:54:40	2021-03-20 23:45:00	-4.70162	36.75
#1	2021-03-16 06:57:40	2021-03-20 23:45:00	-4.69954	36.75
#1	2021-03-16 07:00:40	2021-03-20 23:45:00	-4.69745	36.8
#1	2021-03-16 07:03:40	2021-03-20 23:45:00	-4.69537	36.8
#1	2021-03-16 07:06:40	2021-03-20 23:45:00	-4.69329	36.85
#1	2021-03-16 07:09:40	2021-03-20 23:45:00	-4.6912	36.85
#1	2021-03-16 07:12:40	2021-03-20 23:45:00	-4.68912	36.85
#1	2021-03-16 07:15:40	2021-03-20 23:45:00	-4.68704	36.75
#1	2021-03-16 07:18:40	2021-03-20 23:45:00	-4.68495	36.7
#1	2021-03-16 07:21:40	2021-03-20 23:45:00	-4.68287	36.7
#1	2021-03-16 07:24:40	2021-03-20 23:45:00	-4.68079	36.75
#1	2021-03-16 07:27:40	2021-03-20 23:45:00	-4.6787	36.7
#1	2021-03-16 07:30:40	2021-03-20 23:45:00	-4.67662	36.45
#1	2021-03-16 07:33:40	2021-03-20 23:45:00	-4.67454	36.3
#1	2021-03-16 07:36:40	2021-03-20 23:45:00	-4.67245	36.3
#1	2021-03-16 07:39:40	2021-03-20 23:45:00	-4.67037	36.4
#1	2021-03-16 07:42:40	2021-03-20 23:45:00	-4.66829	36.4
#1	2021-03-16 07:45:40	2021-03-20 23:45:00	-4.6662	36.45
#1	2021-03-16 07:48:41	2021-03-20 23:45:00	-4.66411	36.5
#1	2021-03-16 07:51:41	2021-03-20 23:45:00	-4.66203	36.55
#1	2021-03-16 07:54:41	2021-03-20 23:45:00	-4.65994	36.55
#1	2021-03-16 07:57:41	2021-03-20 23:45:00	-4.65786	36.65
#1	2021-03-16 08:00:41	2021-03-20 23:45:00	-4.65578	36.65
#1	2021-03-16 08:03:41	2021-03-20 23:45:00	-4.65369	36.65
#1	2021-03-16 08:06:41	2021-03-20 23:45:00	-4.65161	36.65
#1	2021-03-16 08:09:41	2021-03-20 23:45:00	-4.64953	36.65
#1	2021-03-16 08:12:41	2021-03-20 23:45:00	-4.64744	36.65
#1	2021-03-16 08:18:41	2021-03-20 23:45:00	-4.64328	36.6
#1	2021-03-16 08:21:41	2021-03-20 23:45:00	-4.64119	36.45
#1	2021-03-16 08:24:41	2021-03-20 23:45:00	-4.63911	36.4
#1	2021-03-16 08:27:41	2021-03-20 23:45:00	-4.63703	36.4
#1	2021-03-16 08:30:41	2021-03-20 23:45:00	-4.63494	36.45
#1	2021-03-16 08:33:41	2021-03-20 23:45:00	-4.63286	36.55
#1	2021-03-16 08:36:41	2021-03-20 23:45:00	-4.63078	36.55
#1	2021-03-16 08:39:41	2021-03-20 23:45:00	-4.62869	36.6
#1	2021-03-16 08:42:41	2021-03-20 23:45:00	-4.62661	36.6
#1	2021-03-16 08:45:41	2021-03-20 23:45:00	-4.62453	36.6
#1	2021-03-16 08:48:41	2021-03-20 23:45:00	-4.62244	36.6
#1	2021-03-16 08:51:41	2021-03-20 23:45:00	-4.62036	36.65
#1	2021-03-16 08:54:41	2021-03-20 23:45:00	-4.61828	36.65
#1	2021-03-16 08:57:42	2021-03-20 23:45:00	-4.61618	36.7
#1	2021-03-16 09:00:42	2021-03-20 23:45:00	-4.6141	36.7
#1	2021-03-16 09:03:42	2021-03-20 23:45:00	-4.61201	36.75
#1	2021-03-16 09:06:42	2021-03-20 23:45:00	-4.60993	36.75
#1	2021-03-16 09:09:42	2021-03-20 23:45:00	-4.60785	36.8
#1	2021-03-16 09:12:42	2021-03-20 23:45:00	-4.60576	36.85
#1	2021-03-16 09:18:42	2021-03-20 23:45:00	-4.6016	36.85
#1	2021-03-16 09:21:42	2021-03-20 23:45:00	-4.59951	36.85
#1	2021-03-16 09:24:42	2021-03-20 23:45:00	-4.59743	36.85
#1	2021-03-16 09:27:42	2021-03-20 23:45:00	-4.59535	36.85
#1	2021-03-16 09:30:42	2021-03-20 23:45:00	-4.59326	36.85
#1	2021-03-16 09:33:42	2021-03-20 23:45:00	-4.59118	36.85
#1	2021-03-16 09:36:42	2021-03-20 23:45:00	-4.5891	36.9
#1	2021-03-16 09:39:42	2021-03-20 23:45:00	-4.58701	36.9
#1	2021-03-16 09:42:42	2021-03-20 23:45:00	-4.58493	36.9
#1	2021-03-16 09:45:42	2021-03-20 23:45:00	-4.58285	36.95
#1	2021-03-16 09:48:42	2021-03-20 23:45:00	-4.58076	36.95
#1	2021-03-16 09:51:42	2021-03-20 23:45:00	-4.57868	36.95
#1	2021-03-16 09:54:42	2021-03-20 23:45:00	-4.5766	36.95
#1	2021-03-16 09:57:42	2021-03-20 23:45:00	-4.57451	36.95
#1	2021-03-16 10:00:42	2021-03-20 23:45:00	-4.57243	36.95
#1	2021-03-16 10:03:42	2021-03-20 23:45:00	-4.57035	36.95
#1	2021-03-16 10:06:42	2021-03-20 23:45:00	-4.56826	36.95
#1	2021-03-16 10:09:43	2021-03-20 23:45:00	-4.56617	36.95
#1	2021-03-16 10:12:43	2021-03-20 23:45:00	-4.56409	36.95
#1	2021-03-16 10:15:43	2021-03-20 23:45:00	-4.562	36.95
#1	2021-03-16 10:18:43	2021-03-20 23:45:00	-4.55992	36.95
#1	2021-03-16 10:21:43	2021-03-20 23:45:00	-4.55784	37
#1	2021-03-16 10:24:43	2021-03-20 23:45:00	-4.55575	36.95
#1	2021-03-16 10:27:43	2021-03-20 23:45:00	-4.55367	36.95
#1	2021-03-16 10:30:43	2021-03-20 23:45:00	-4.55159	36.85
#1	2021-03-16 10:33:43	2021-03-20 23:45:00	-4.5495	36.85
#1	2021-03-16 10:36:43	2021-03-20 23:45:00	-4.54742	36.9
#1	2021-03-16 10:39:43	2021-03-20 23:45:00	-4.54534	36.9
#1	2021-03-16 10:42:43	2021-03-20 23:45:00	-4.54325	36.85
#1	2021-03-16 10:51:43	2021-03-20 23:45:00	-4.537	36.95
#1	2021-03-16 10:54:43	2021-03-20 23:45:00	-4.53492	37
#1	2021-03-16 11:00:43	2021-03-20 23:45:00	-4.53075	37
#1	2021-03-16 11:03:43	2021-03-20 23:45:00	-4.52867	37
#1	2021-03-16 11:06:43	2021-03-20 23:45:00	-4.52659	37
#1	2021-03-16 11:09:43	2021-03-20 23:45:00	-4.5245	36.95
#1	2021-03-16 11:12:43	2021-03-20 23:45:00	-4.52242	36.65
#1	2021-03-16 11:18:43	2021-03-20 23:45:00	-4.51825	36.4
#1	2021-03-16 11:21:44	2021-03-20 23:45:00	-4.51616	36.45
#1	2021-03-16 11:24:44	2021-03-20 23:45:00	-4.51407	36.5
#1	2021-03-16 11:27:44	2021-03-20 23:45:00	-4.51199	36.55
#1	2021-03-16 11:30:44	2021-03-20 23:45:00	-4.50991	36.6
#1	2021-03-16 11:33:44	2021-03-20 23:45:00	-4.50782	36.65
#1	2021-03-16 11:36:44	2021-03-20 23:45:00	-4.50574	36.75
#1	2021-03-16 11:39:44	2021-03-20 23:45:00	-4.50366	36.75
#1	2021-03-16 11:42:44	2021-03-20 23:45:00	-4.50157	36.85
#1	2021-03-16 11:45:44	2021-03-20 23:45:00	-4.49949	36.85
#1	2021-03-16 11:48:44	2021-03-20 23:45:00	-4.49741	36.9
#1	2021-03-16 11:51:44	2021-03-20 23:45:00	-4.49532	36.85
#1	2021-03-16 11:54:44	2021-03-20 23:45:00	-4.49324	36.9
#1	2021-03-16 11:57:44	2021-03-20 23:45:00	-4.49116	36.9
#1	2021-03-16 12:00:44	2021-03-20 23:45:00	-4.48907	36.95
#1	2021-03-16 12:03:44	2021-03-20 23:45:00	-4.48699	36.9
#1	2021-03-16 12:06:44	2021-03-20 23:45:00	-4.48491	36.9
#1	2021-03-16 12:09:44	2021-03-20 23:45:00	-4.48282	36.9
#1	2021-03-16 12:12:44	2021-03-20 23:45:00	-4.48074	36.95
#1	2021-03-16 12:15:44	2021-03-20 23:45:00	-4.47866	36.95
#1	2021-03-16 12:18:44	2021-03-20 23:45:00	-4.47657	36.95
#1	2021-03-16 12:21:44	2021-03-20 23:45:00	-4.47449	36.95
#1	2021-03-16 12:24:44	2021-03-20 23:45:00	-4.47241	36.95
#1	2021-03-16 12:27:44	2021-03-20 23:45:00	-4.47032	36.95
#1	2021-03-16 12:30:44	2021-03-20 23:45:00	-4.46824	36.95
#1	2021-03-16 12:33:45	2021-03-20 23:45:00	-4.46615	36.85
#1	2021-03-16 12:36:45	2021-03-20 23:45:00	-4.46406	36.85
#1	2021-03-16 12:39:45	2021-03-20 23:45:00	-4.46198	36.9
#1	2021-03-16 12:42:45	2021-03-20 23:45:00	-4.4599	36.95
#1	2021-03-16 12:45:45	2021-03-20 23:45:00	-4.45781	36.9
#1	2021-03-16 12:48:45	2021-03-20 23:45:00	-4.45573	36.95
#1	2021-03-16 12:51:45	2021-03-20 23:45:00	-4.45365	36.85
#1	2021-03-16 12:54:45	2021-03-20 23:45:00	-4.45156	36.85
#1	2021-03-16 12:57:45	2021-03-20 23:45:00	-4.44948	36.9
#1	2021-03-16 13:00:45	2021-03-20 23:45:00	-4.4474	36.95
#1	2021-03-16 13:03:45	2021-03-20 23:45:00	-4.44531	37
#1	2021-03-16 13:06:45	2021-03-20 23:45:00	-4.44323	37.05
#1	2021-03-16 13:09:45	2021-03-20 23:45:00	-4.44115	37.05
#1	2021-03-16 13:12:45	2021-03-20 23:45:00	-4.43906	37.05
#1	2021-03-16 13:15:45	2021-03-20 23:45:00	-4.43698	37.05
#1	2021-03-16 13:18:45	2021-03-20 23:45:00	-4.4349	37.05
#1	2021-03-16 13:21:45	2021-03-20 23:45:00	-4.43281	36.85
#1	2021-03-16 13:24:45	2021-03-20 23:45:00	-4.43073	36.65
#1	2021-03-16 13:30:45	2021-03-20 23:45:00	-4.42656	36.55
#1	2021-03-16 13:33:45	2021-03-20 23:45:00	-4.42448	36.65
#1	2021-03-16 13:36:45	2021-03-20 23:45:00	-4.4224	36.7
#1	2021-03-16 13:39:45	2021-03-20 23:45:00	-4.42031	36.75
#1	2021-03-16 13:42:45	2021-03-20 23:45:00	-4.41823	36.8
#1	2021-03-16 13:45:46	2021-03-20 23:45:00	-4.41613	36.85
#1	2021-03-16 13:48:46	2021-03-20 23:45:00	-4.41405	36.9
#1	2021-03-16 13:51:46	2021-03-20 23:45:00	-4.41197	36.95
#1	2021-03-16 13:54:46	2021-03-20 23:45:00	-4.40988	36.95
#1	2021-03-16 13:57:46	2021-03-20 23:45:00	-4.4078	36.95
#1	2021-03-16 14:00:46	2021-03-20 23:45:00	-4.40572	36.95
#1	2021-03-16 14:06:46	2021-03-20 23:45:00	-4.40155	36.9
#1	2021-03-16 14:09:46	2021-03-20 23:45:00	-4.39947	36.9
#1	2021-03-16 14:12:46	2021-03-20 23:45:00	-4.39738	36.95
#1	2021-03-16 14:15:46	2021-03-20 23:45:00	-4.3953	36.95
#1	2021-03-16 14:18:46	2021-03-20 23:45:00	-4.39322	36.95
#1	2021-03-16 14:21:46	2021-03-20 23:45:00	-4.39113	36.95
#1	2021-03-16 14:24:46	2021-03-20 23:45:00	-4.38905	36.95
#1	2021-03-16 14:27:46	2021-03-20 23:45:00	-4.38697	36.9
#1	2021-03-16 14:30:46	2021-03-20 23:45:00	-4.38488	36.7
#1	2021-03-16 14:33:46	2021-03-20 23:45:00	-4.3828	36.65
#1	2021-03-16 14:36:46	2021-03-20 23:45:00	-4.38072	36.7
#1	2021-03-16 14:45:46	2021-03-20 23:45:00	-4.37447	36.75
#1	2021-03-16 14:51:46	2021-03-20 23:45:00	-4.3703	36.85
#1	2021-03-16 14:54:46	2021-03-20 23:45:00	-4.36822	36.85
#1	2021-03-16 15:00:47	2021-03-20 23:45:00	-4.36404	36.95
#1	2021-03-16 15:03:47	2021-03-20 23:45:00	-4.36196	37
#1	2021-03-16 15:06:47	2021-03-20 23:45:00	-4.35987	37
#1	2021-03-16 15:09:47	2021-03-20 23:45:00	-4.35779	36.95
#1	2021-03-16 15:12:47	2021-03-20 23:45:00	-4.35571	37
#1	2021-03-16 15:15:47	2021-03-20 23:45:00	-4.35362	37.05
#1	2021-03-16 15:18:47	2021-03-20 23:45:00	-4.35154	37.05
#1	2021-03-16 15:21:47	2021-03-20 23:45:00	-4.34946	37.05
#1	2021-03-16 15:24:47	2021-03-20 23:45:00	-4.34737	37.05
#1	2021-03-16 15:27:47	2021-03-20 23:45:00	-4.34529	37.05
#1	2021-03-16 15:30:47	2021-03-20 23:45:00	-4.34321	37.05
#1	2021-03-16 15:33:47	2021-03-20 23:45:00	-4.34112	37.1
#1	2021-03-16 15:36:47	2021-03-20 23:45:00	-4.33904	37.1
#1	2021-03-16 15:39:47	2021-03-20 23:45:00	-4.33696	37.15
#1	2021-03-16 15:42:47	2021-03-20 23:45:00	-4.33487	37.15
#1	2021-03-16 15:45:47	2021-03-20 23:45:00	-4.33279	37.15
#1	2021-03-16 15:48:47	2021-03-20 23:45:00	-4.33071	37.15
#1	2021-03-16 15:51:47	2021-03-20 23:45:00	-4.32862	37.15
#1	2021-03-16 15:54:47	2021-03-20 23:45:00	-4.32654	37.15
#1	2021-03-16 15:57:47	2021-03-20 23:45:00	-4.32446	37.15
#1	2021-03-16 16:00:47	2021-03-20 23:45:00	-4.32237	37.15
#1	2021-03-16 16:03:47	2021-03-20 23:45:00	-4.32029	37.15
#1	2021-03-16 16:06:47	2021-03-20 23:45:00	-4.31821	37.2
#1	2021-03-16 16:09:48	2021-03-20 23:45:00	-4.31611	37.15
#1	2021-03-16 16:12:48	2021-03-20 23:45:00	-4.31403	37
#1	2021-03-16 16:15:48	2021-03-20 23:45:00	-4.31194	37
#1	2021-03-16 16:24:48	2021-03-20 23:45:00	-4.30569	37.05
#1	2021-03-16 16:27:48	2021-03-20 23:45:00	-4.30361	37.1
#1	2021-03-16 16:30:48	2021-03-20 23:45:00	-4.30153	37.15
#1	2021-03-16 16:33:48	2021-03-20 23:45:00	-4.29944	37
#1	2021-03-16 16:36:48	2021-03-20 23:45:00	-4.29736	36.8
#1	2021-03-16 16:39:48	2021-03-20 23:45:00	-4.29528	36.75
#1	2021-03-16 16:45:48	2021-03-20 23:45:00	-4.29111	36.75
#1	2021-03-16 16:48:48	2021-03-20 23:45:00	-4.28903	36.8
#1	2021-03-16 16:51:48	2021-03-20 23:45:00	-4.28694	36.85
#1	2021-03-16 16:54:48	2021-03-20 23:45:00	-4.28486	36.85
#1	2021-03-16 16:57:48	2021-03-20 23:45:00	-4.28278	36.8
#1	2021-03-16 17:00:48	2021-03-20 23:45:00	-4.28069	36.75
#1	2021-03-16 17:06:48	2021-03-20 23:45:00	-4.27653	36.75
#1	2021-03-16 17:09:48	2021-03-20 23:45:00	-4.27444	36.75
#1	2021-03-16 17:15:48	2021-03-20 23:45:00	-4.27028	36.85
#1	2021-03-16 17:24:49	2021-03-20 23:45:00	-4.26402	36.95
#1	2021-03-16 17:30:49	2021-03-20 23:45:00	-4.25985	37
#1	2021-03-16 17:36:49	2021-03-20 23:45:00	-4.25568	37.05
#1	2021-03-16 17:39:49	2021-03-20 23:45:00	-4.2536	37.05
#1	2021-03-16 17:42:49	2021-03-20 23:45:00	-4.25152	37.05
#1	2021-03-16 17:45:49	2021-03-20 23:45:00	-4.24943	37.1
#1	2021-03-16 17:48:49	2021-03-20 23:45:00	-4.24735	37.15
#1	2021-03-16 17:51:49	2021-03-20 23:45:00	-4.24527	37.15
#1	2021-03-16 17:54:49	2021-03-20 23:45:00	-4.24318	37.15
#1	2021-03-16 17:57:49	2021-03-20 23:45:00	-4.2411	37.2
#1	2021-03-16 18:00:49	2021-03-20 23:45:00	-4.23902	37.15
#1	2021-03-16 18:30:49	2021-03-20 23:45:00	-4.21818	37.15
#1	2021-03-16 18:33:50	2021-03-20 23:45:00	-4.21609	37.15
#1	2021-03-16 18:36:50	2021-03-20 23:45:00	-4.214	37.2
#1	2021-03-16 18:39:50	2021-03-20 23:45:00	-4.21192	37.05
#1	2021-03-16 18:42:50	2021-03-20 23:45:00	-4.20984	36.95
#1	2021-03-16 18:45:50	2021-03-20 23:45:00	-4.20775	36.9
#1	2021-03-16 18:48:50	2021-03-20 23:45:00	-4.20567	36.95
#1	2021-03-16 18:51:50	2021-03-20 23:45:00	-4.20359	36.95
#1	2021-03-16 18:54:50	2021-03-20 23:45:00	-4.2015	36.95
#1	2021-03-16 18:57:50	2021-03-20 23:45:00	-4.19942	37
#1	2021-03-16 19:00:50	2021-03-20 23:45:00	-4.19734	37.05
#1	2021-03-16 19:03:50	2021-03-20 23:45:00	-4.19525	37.05
#1	2021-03-16 19:06:50	2021-03-20 23:45:00	-4.19317	37.05
#1	2021-03-16 19:09:50	2021-03-20 23:45:00	-4.19109	37.1
#1	2021-03-16 19:12:50	2021-03-20 23:45:00	-4.189	37.05
#1	2021-03-16 19:15:50	2021-03-20 23:45:00	-4.18692	36.95
#1	2021-03-16 19:18:50	2021-03-20 23:45:00	-4.18484	36.8
#1	2021-03-16 19:24:50	2021-03-20 23:45:00	-4.18067	36.75
#1	2021-03-16 19:27:50	2021-03-20 23:45:00	-4.17859	36.75
#1	2021-03-16 19:30:50	2021-03-20 23:45:00	-4.1765	36.75
#1	2021-03-16 19:33:50	2021-03-20 23:45:00	-4.17442	36.85
#1	2021-03-16 19:36:50	2021-03-20 23:45:00	-4.17234	36.85
#1	2021-03-16 19:39:50	2021-03-20 23:45:00	-4.17025	36.9
#1	2021-03-16 19:42:50	2021-03-20 23:45:00	-4.16817	36.95
#1	2021-03-16 19:54:51	2021-03-20 23:45:00	-4.15983	37.05
#1	2021-03-16 19:57:51	2021-03-20 23:45:00	-4.15774	37
#1	2021-03-16 20:00:51	2021-03-20 23:45:00	-4.15566	37.05
#1	2021-03-16 20:03:51	2021-03-20 23:45:00	-4.15358	37.05
#1	2021-03-16 20:06:51	2021-03-20 23:45:00	-4.15149	37.05
#1	2021-03-16 20:09:51	2021-03-20 23:45:00	-4.14941	37.05
#1	2021-03-16 20:12:51	2021-03-20 23:45:00	-4.14733	37
#1	2021-03-16 20:15:51	2021-03-20 23:45:00	-4.14524	37
#1	2021-03-16 20:18:51	2021-03-20 23:45:00	-4.14316	37.05
#1	2021-03-16 20:21:51	2021-03-20 23:45:00	-4.14108	37.05
#1	2021-03-16 20:27:51	2021-03-20 23:45:00	-4.13691	37.05
#1	2021-03-16 20:30:51	2021-03-20 23:45:00	-4.13483	37.1
#1	2021-03-16 20:33:51	2021-03-20 23:45:00	-4.13274	37.05
#1	2021-03-16 20:36:51	2021-03-20 23:45:00	-4.13066	37
#1	2021-03-16 20:39:51	2021-03-20 23:45:00	-4.12858	36.95
#1	2021-03-16 20:42:51	2021-03-20 23:45:00	-4.12649	37
#1	2021-03-16 20:45:51	2021-03-20 23:45:00	-4.12441	37.05
#1	2021-03-16 20:48:51	2021-03-20 23:45:00	-4.12233	37.05
#1	2021-03-16 20:51:51	2021-03-20 23:45:00	-4.12024	37.1
#1	2021-03-16 20:54:51	2021-03-20 23:45:00	-4.11816	37.15
#1	2021-03-16 20:57:52	2021-03-20 23:45:00	-4.11606	37.15
#1	2021-03-16 21:00:52	2021-03-20 23:45:00	-4.11398	37.2
#1	2021-03-16 21:03:52	2021-03-20 23:45:00	-4.1119	37.25
#1	2021-03-16 21:06:52	2021-03-20 23:45:00	-4.10981	37.25
#1	2021-03-16 21:09:52	2021-03-20 23:45:00	-4.10773	37.25
#1	2021-03-16 21:12:52	2021-03-20 23:45:00	-4.10565	37.25
#1	2021-03-16 21:15:52	2021-03-20 23:45:00	-4.10356	37.25
#1	2021-03-16 21:18:52	2021-03-20 23:45:00	-4.10148	37.25
#1	2021-03-16 21:21:52	2021-03-20 23:45:00	-4.0994	37.25
#1	2021-03-16 21:24:52	2021-03-20 23:45:00	-4.09731	37.25
#1	2021-03-16 21:27:52	2021-03-20 23:45:00	-4.09523	37.3
#1	2021-03-16 21:30:52	2021-03-20 23:45:00	-4.09315	37.15
#1	2021-03-16 21:33:52	2021-03-20 23:45:00	-4.09106	37.05
#1	2021-03-16 21:36:52	2021-03-20 23:45:00	-4.08898	37.05
#1	2021-03-16 21:39:52	2021-03-20 23:45:00	-4.0869	37.05
#1	2021-03-16 21:42:52	2021-03-20 23:45:00	-4.08481	37.1
#1	2021-03-16 21:45:52	2021-03-20 23:45:00	-4.08273	37.15
#1	2021-03-16 21:48:52	2021-03-20 23:45:00	-4.08065	37.15
#1	2021-03-16 21:54:52	2021-03-20 23:45:00	-4.07648	37.05
#1	2021-03-16 21:57:52	2021-03-20 23:45:00	-4.0744	37
#1	2021-03-16 22:00:52	2021-03-20 23:45:00	-4.07231	36.95
#1	2021-03-16 22:03:52	2021-03-20 23:45:00	-4.07023	36.95
#1	2021-03-16 22:06:53	2021-03-20 23:45:00	-4.06814	37
#1	2021-03-16 22:09:53	2021-03-20 23:45:00	-4.06605	37.05
#1	2021-03-16 22:12:53	2021-03-20 23:45:00	-4.06397	37.05
#1	2021-03-16 22:15:53	2021-03-20 23:45:00	-4.06189	37.05
#1	2021-03-16 22:18:53	2021-03-20 23:45:00	-4.0598	37.1
#1	2021-03-16 22:24:53	2021-03-20 23:45:00	-4.05564	37.15
#1	2021-03-16 22:27:53	2021-03-20 23:45:00	-4.05355	37.15
#1	2021-03-16 22:30:53	2021-03-20 23:45:00	-4.05147	37.15
#1	2021-03-16 22:33:53	2021-03-20 23:45:00	-4.04939	37.15
#1	2021-03-16 22:36:53	2021-03-20 23:45:00	-4.0473	37.15
#1	2021-03-16 22:39:53	2021-03-20 23:45:00	-4.04522	37.15
#1	2021-03-16 22:42:53	2021-03-20 23:45:00	-4.04314	37.15
#1	2021-03-16 22:45:53	2021-03-20 23:45:00	-4.04105	37.15
#1	2021-03-16 22:48:53	2021-03-20 23:45:00	-4.03897	37.15
#1	2021-03-16 22:51:53	2021-03-20 23:45:00	-4.03689	37.15
#1	2021-03-16 22:54:53	2021-03-20 23:45:00	-4.0348	37.2
#1	2021-03-16 22:57:53	2021-03-20 23:45:00	-4.03272	37.2
#1	2021-03-16 23:00:53	2021-03-20 23:45:00	-4.03064	37.25
#1	2021-03-16 23:03:53	2021-03-20 23:45:00	-4.02855	37.25
#1	2021-03-16 23:06:53	2021-03-20 23:45:00	-4.02647	37.15
#1	2021-03-16 23:09:53	2021-03-20 23:45:00	-4.02439	37.1
#1	2021-03-16 23:12:53	2021-03-20 23:45:00	-4.0223	36.85
#1	2021-03-16 23:15:53	2021-03-20 23:45:00	-4.02022	36.65
#1	2021-03-16 23:18:54	2021-03-20 23:45:00	-4.01813	36.65
#1	2021-03-16 23:21:54	2021-03-20 23:45:00	-4.01604	36.7
#1	2021-03-16 23:24:54	2021-03-20 23:45:00	-4.01396	36.75
#1	2021-03-16 23:27:54	2021-03-20 23:45:00	-4.01188	36.85
#1	2021-03-16 23:30:54	2021-03-20 23:45:00	-4.00979	36.9
#1	2021-03-16 23:33:54	2021-03-20 23:45:00	-4.00771	36.95
#1	2021-03-16 23:36:54	2021-03-20 23:45:00	-4.00563	37
#1	2021-03-16 23:39:54	2021-03-20 23:45:00	-4.00354	37.05
#1	2021-03-16 23:42:54	2021-03-20 23:45:00	-4.00146	37.05
#1	2021-03-16 23:45:54	2021-03-20 23:45:00	-3.99937	37.05
#1	2021-03-16 23:48:54	2021-03-20 23:45:00	-3.99729	37.05
#1	2021-03-16 23:51:54	2021-03-20 23:45:00	-3.99521	37.1
#1	2021-03-16 23:54:54	2021-03-20 23:45:00	-3.99313	37.05
#1	2021-03-16 23:57:54	2021-03-20 23:45:00	-3.99104	37.05
#1	2021-03-17 00:00:54	2021-03-20 23:45:00	-3.98896	37.05
#1	2021-03-17 00:03:54	2021-03-20 23:45:00	-3.98688	37.1
#1	2021-03-17 00:06:54	2021-03-20 23:45:00	-3.98479	36.95
#1	2021-03-17 00:12:54	2021-03-20 23:45:00	-3.98063	36.65
#1	2021-03-17 00:18:54	2021-03-20 23:45:00	-3.97646	36.75
#1	2021-03-17 00:21:54	2021-03-20 23:45:00	-3.97438	36.75
#1	2021-03-17 00:24:54	2021-03-20 23:45:00	-3.97229	36.8
#1	2021-03-17 00:27:54	2021-03-20 23:45:00	-3.97021	36.85
#1	2021-03-17 00:30:55	2021-03-20 23:45:00	-3.96811	36.9
#1	2021-03-17 00:33:55	2021-03-20 23:45:00	-3.96603	36.95
#1	2021-03-17 00:36:55	2021-03-20 23:45:00	-3.96395	36.95
#1	2021-03-17 00:39:55	2021-03-20 23:45:00	-3.96186	36.95
#1	2021-03-17 00:42:55	2021-03-20 23:45:00	-3.95978	36.95
#1	2021-03-17 00:45:55	2021-03-20 23:45:00	-3.9577	36.95
#1	2021-03-17 00:48:55	2021-03-20 23:45:00	-3.95561	37
#1	2021-03-17 00:51:55	2021-03-20 23:45:00	-3.95353	37.05
#1	2021-03-17 00:54:55	2021-03-20 23:45:00	-3.95145	37.05
#1	2021-03-17 00:57:55	2021-03-20 23:45:00	-3.94936	37.05
#1	2021-03-17 01:00:55	2021-03-20 23:45:00	-3.94728	37.1
#1	2021-03-17 01:03:55	2021-03-20 23:45:00	-3.9452	37.15
#1	2021-03-17 01:06:55	2021-03-20 23:45:00	-3.94311	37.15
#1	2021-03-17 01:09:55	2021-03-20 23:45:00	-3.94103	37.15
#1	2021-03-17 01:12:55	2021-03-20 23:45:00	-3.93895	37.1
#1	2021-03-17 01:15:55	2021-03-20 23:45:00	-3.93686	37.15
#1	2021-03-17 01:18:55	2021-03-20 23:45:00	-3.93478	37.15
#1	2021-03-17 01:27:55	2021-03-20 23:45:00	-3.92853	37.15
#1	2021-03-17 01:30:55	2021-03-20 23:45:00	-3.92645	37.15
#1	2021-03-17 01:36:55	2021-03-20 23:45:00	-3.92228	37.15
#1	2021-03-17 01:39:55	2021-03-20 23:45:00	-3.9202	37.15
#1	2021-03-17 01:42:56	2021-03-20 23:45:00	-3.9181	36.95
#1	2021-03-17 01:45:56	2021-03-20 23:45:00	-3.91602	36.8
#1	2021-03-17 01:48:56	2021-03-20 23:45:00	-3.91394	36.75
#1	2021-03-17 01:51:56	2021-03-20 23:45:00	-3.91185	36.75
#1	2021-03-17 01:54:56	2021-03-20 23:45:00	-3.90977	36.75
#1	2021-03-17 01:57:56	2021-03-20 23:45:00	-3.90769	36.8
#1	2021-03-17 02:00:56	2021-03-20 23:45:00	-3.9056	36.85
#1	2021-03-17 02:03:56	2021-03-20 23:45:00	-3.90352	36.9
#1	2021-03-17 02:06:56	2021-03-20 23:45:00	-3.90144	36.9
#1	2021-03-17 02:09:56	2021-03-20 23:45:00	-3.89935	36.95
#1	2021-03-17 02:12:56	2021-03-20 23:45:00	-3.89727	37
#1	2021-03-17 02:15:56	2021-03-20 23:45:00	-3.89519	37.05
#1	2021-03-17 02:18:56	2021-03-20 23:45:00	-3.8931	37.05
#1	2021-03-17 02:21:56	2021-03-20 23:45:00	-3.89102	37.05
#1	2021-03-17 02:24:56	2021-03-20 23:45:00	-3.88894	37.05
#1	2021-03-17 02:27:56	2021-03-20 23:45:00	-3.88685	37.1
#1	2021-03-17 02:30:56	2021-03-20 23:45:00	-3.88477	37.1
#1	2021-03-17 02:33:56	2021-03-20 23:45:00	-3.88269	37.1
#1	2021-03-17 02:36:56	2021-03-20 23:45:00	-3.8806	37.15
#1	2021-03-17 02:39:56	2021-03-20 23:45:00	-3.87852	37.15
#1	2021-03-17 02:42:56	2021-03-20 23:45:00	-3.87644	37.15
#1	2021-03-17 02:45:56	2021-03-20 23:45:00	-3.87435	37.15
#1	2021-03-17 02:48:56	2021-03-20 23:45:00	-3.87227	37.05
#1	2021-03-17 02:51:56	2021-03-20 23:45:00	-3.87019	36.9
#1	2021-03-17 02:54:57	2021-03-20 23:45:00	-3.86809	36.85
#1	2021-03-17 02:57:57	2021-03-20 23:45:00	-3.86601	36.85
#1	2021-03-17 03:00:57	2021-03-20 23:45:00	-3.86392	36.85
#1	2021-03-17 03:03:57	2021-03-20 23:45:00	-3.86184	36.95
#1	2021-03-17 03:06:57	2021-03-20 23:45:00	-3.85976	36.95
#1	2021-03-17 03:09:57	2021-03-20 23:45:00	-3.85767	36.95
#1	2021-03-17 03:12:57	2021-03-20 23:45:00	-3.85559	36.9
#1	2021-03-17 03:15:57	2021-03-20 23:45:00	-3.85351	36.6
#1	2021-03-17 03:18:57	2021-03-20 23:45:00	-3.85142	36.4
#1	2021-03-17 03:21:57	2021-03-20 23:45:00	-3.84934	36.4
#1	2021-03-17 03:24:57	2021-03-20 23:45:00	-3.84726	36.45
#1	2021-03-17 03:27:57	2021-03-20 23:45:00	-3.84517	36.45
#1	2021-03-17 03:30:57	2021-03-20 23:45:00	-3.84309	36.5
#1	2021-03-17 03:33:57	2021-03-20 23:45:00	-3.84101	36.6
#1	2021-03-17 03:36:57	2021-03-20 23:45:00	-3.83892	36.7
#1	2021-03-17 03:39:57	2021-03-20 23:45:00	-3.83684	36.75
#1	2021-03-17 03:42:57	2021-03-20 23:45:00	-3.83476	36.85
#1	2021-03-17 03:45:57	2021-03-20 23:45:00	-3.83267	36.85
#1	2021-03-17 03:48:57	2021-03-20 23:45:00	-3.83059	36.9
#1	2021-03-17 03:51:57	2021-03-20 23:45:00	-3.82851	36.95
#1	2021-03-17 03:54:57	2021-03-20 23:45:00	-3.82642	36.95
#1	2021-03-17 03:57:57	2021-03-20 23:45:00	-3.82434	37
#1	2021-03-17 04:00:57	2021-03-20 23:45:00	-3.82226	37.05
#1	2021-03-17 04:03:57	2021-03-20 23:45:00	-3.82017	37.1
#1	2021-03-17 04:06:58	2021-03-20 23:45:00	-3.81808	37.15
#1	2021-03-17 04:09:58	2021-03-20 23:45:00	-3.816	37.15
#1	2021-03-17 04:12:58	2021-03-20 23:45:00	-3.81391	37.15
#1	2021-03-17 04:15:58	2021-03-20 23:45:00	-3.81183	37.15
#1	2021-03-17 04:18:58	2021-03-20 23:45:00	-3.80975	37.15
#1	2021-03-17 04:21:58	2021-03-20 23:45:00	-3.80766	37.1
#1	2021-03-17 04:24:58	2021-03-20 23:45:00	-3.80558	36.95
#1	2021-03-17 04:27:58	2021-03-20 23:45:00	-3.8035	36.85
#1	2021-03-17 04:30:58	2021-03-20 23:45:00	-3.80141	36.85
#1	2021-03-17 04:33:58	2021-03-20 23:45:00	-3.79933	36.85
#1	2021-03-17 04:39:58	2021-03-20 23:45:00	-3.79516	36.9
#1	2021-03-17 04:42:58	2021-03-20 23:45:00	-3.79308	36.9
#1	2021-03-17 04:45:58	2021-03-20 23:45:00	-3.791	36.75
#1	2021-03-17 04:48:58	2021-03-20 23:45:00	-3.78891	36.55
#1	2021-03-17 04:51:58	2021-03-20 23:45:00	-3.78683	36.55
#1	2021-03-17 04:54:58	2021-03-20 23:45:00	-3.78475	36.55
#1	2021-03-17 04:57:58	2021-03-20 23:45:00	-3.78266	36.6
#1	2021-03-17 05:00:58	2021-03-20 23:45:00	-3.78058	36.65
#1	2021-03-17 05:03:58	2021-03-20 23:45:00	-3.7785	36.7
#1	2021-03-17 05:06:58	2021-03-20 23:45:00	-3.77641	36.75
#1	2021-03-17 05:09:58	2021-03-20 23:45:00	-3.77433	36.8
#1	2021-03-17 05:12:58	2021-03-20 23:45:00	-3.77225	36.8
#1	2021-03-17 05:15:58	2021-03-20 23:45:00	-3.77016	36.8
#1	2021-03-17 05:18:59	2021-03-20 23:45:00	-3.76807	36.85
#1	2021-03-17 05:21:59	2021-03-20 23:45:00	-3.76598	36.85
#1	2021-03-17 05:24:59	2021-03-20 23:45:00	-3.7639	36.9
#1	2021-03-17 05:27:59	2021-03-20 23:45:00	-3.76182	36.95
#1	2021-03-17 05:30:59	2021-03-20 23:45:00	-3.75973	37
#1	2021-03-17 05:33:59	2021-03-20 23:45:00	-3.75765	37
#1	2021-03-17 05:36:59	2021-03-20 23:45:00	-3.75557	37
#1	2021-03-17 05:39:59	2021-03-20 23:45:00	-3.75348	37
#1	2021-03-17 05:42:59	2021-03-20 23:45:00	-3.7514	37
#1	2021-03-17 05:45:59	2021-03-20 23:45:00	-3.74932	36.95
#1	2021-03-17 05:48:59	2021-03-20 23:45:00	-3.74723	36.85
#1	2021-03-17 05:51:59	2021-03-20 23:45:00	-3.74515	36.75
#1	2021-03-17 05:54:59	2021-03-20 23:45:00	-3.74307	36.65
#1	2021-03-17 05:57:59	2021-03-20 23:45:00	-3.74098	36.65
#1	2021-03-17 06:00:59	2021-03-20 23:45:00	-3.7389	36.75
#1	2021-03-17 06:03:59	2021-03-20 23:45:00	-3.73682	36.8
#1	2021-03-17 06:06:59	2021-03-20 23:45:00	-3.73473	36.85
#1	2021-03-17 06:09:59	2021-03-20 23:45:00	-3.73265	36.85
#1	2021-03-17 06:12:59	2021-03-20 23:45:00	-3.73057	36.9
#1	2021-03-17 06:15:59	2021-03-20 23:45:00	-3.72848	36.9
#1	2021-03-17 06:18:59	2021-03-20 23:45:00	-3.7264	36.95
#1	2021-03-17 06:21:59	2021-03-20 23:45:00	-3.72432	36.95
#1	2021-03-17 06:24:59	2021-03-20 23:45:00	-3.72223	36.95
#1	2021-03-17 06:27:59	2021-03-20 23:45:00	-3.72015	37
#1	2021-03-17 06:31:00	2021-03-20 23:45:00	-3.71806	37
#1	2021-03-17 06:34:00	2021-03-20 23:45:00	-3.71597	37.05
#1	2021-03-17 06:37:00	2021-03-20 23:45:00	-3.71389	37.05
#1	2021-03-17 06:40:00	2021-03-20 23:45:00	-3.71181	37.05
#1	2021-03-17 06:43:00	2021-03-20 23:45:00	-3.70972	37.05
#1	2021-03-17 06:46:00	2021-03-20 23:45:00	-3.70764	37.05
#1	2021-03-17 06:49:00	2021-03-20 23:45:00	-3.70556	37.05
#1	2021-03-17 06:52:00	2021-03-20 23:45:00	-3.70347	37.1
#1	2021-03-17 06:55:00	2021-03-20 23:45:00	-3.70139	37.1
#1	2021-03-17 06:58:00	2021-03-20 23:45:00	-3.69931	37.1
#1	2021-03-17 07:01:00	2021-03-20 23:45:00	-3.69722	37.1
#1	2021-03-17 07:04:00	2021-03-20 23:45:00	-3.69514	37.15
#1	2021-03-17 07:07:00	2021-03-20 23:45:00	-3.69306	37.1
#1	2021-03-17 07:10:00	2021-03-20 23:45:00	-3.69097	37.1
#1	2021-03-17 07:13:00	2021-03-20 23:45:00	-3.68889	37.1
#1	2021-03-17 07:16:00	2021-03-20 23:45:00	-3.68681	37.05
#1	2021-03-17 07:19:00	2021-03-20 23:45:00	-3.68472	37.05
#1	2021-03-17 07:22:00	2021-03-20 23:45:00	-3.68264	36.75
#1	2021-03-17 07:28:00	2021-03-20 23:45:00	-3.67847	36.65
#1	2021-03-17 07:31:00	2021-03-20 23:45:00	-3.67639	36.7
#1	2021-03-17 07:34:00	2021-03-20 23:45:00	-3.67431	36.75
#1	2021-03-17 07:37:00	2021-03-20 23:45:00	-3.67222	36.75
#1	2021-03-17 07:43:01	2021-03-20 23:45:00	-3.66804	36.8
#1	2021-03-17 07:46:01	2021-03-20 23:45:00	-3.66596	36.85
#1	2021-03-17 07:49:01	2021-03-20 23:45:00	-3.66388	36.9
#1	2021-03-17 07:52:01	2021-03-20 23:45:00	-3.66179	36.95
#1	2021-03-17 07:55:01	2021-03-20 23:45:00	-3.65971	36.95
#1	2021-03-17 07:58:01	2021-03-20 23:45:00	-3.65763	36.8
#1	2021-03-17 08:01:01	2021-03-20 23:45:00	-3.65554	36.75
#1	2021-03-17 08:04:01	2021-03-20 23:45:00	-3.65346	36.7
#1	2021-03-17 08:07:01	2021-03-20 23:45:00	-3.65138	36.75
#1	2021-03-17 08:10:01	2021-03-20 23:45:00	-3.64929	36.75
#1	2021-03-17 08:13:01	2021-03-20 23:45:00	-3.64721	36.75
#1	2021-03-17 08:16:01	2021-03-20 23:45:00	-3.64513	36.75
#1	2021-03-17 08:19:01	2021-03-20 23:45:00	-3.64304	36.75
#1	2021-03-17 08:22:01	2021-03-20 23:45:00	-3.64096	36.75
#1	2021-03-17 08:25:01	2021-03-20 23:45:00	-3.63888	36.75
#1	2021-03-17 08:28:01	2021-03-20 23:45:00	-3.63679	36.75
#1	2021-03-17 08:31:01	2021-03-20 23:45:00	-3.63471	36.75
#1	2021-03-17 08:34:01	2021-03-20 23:45:00	-3.63263	36.7
#1	2021-03-17 08:37:01	2021-03-20 23:45:00	-3.63054	36.65
#1	2021-03-17 08:40:01	2021-03-20 23:45:00	-3.62846	36.65
#1	2021-03-17 08:43:01	2021-03-20 23:45:00	-3.62638	36.6
#1	2021-03-17 08:46:01	2021-03-20 23:45:00	-3.62429	36.55
#1	2021-03-17 08:49:01	2021-03-20 23:45:00	-3.62221	36.55
#1	2021-03-17 08:52:02	2021-03-20 23:45:00	-3.62012	36.55
#1	2021-03-17 08:55:02	2021-03-20 23:45:00	-3.61803	36.65
#1	2021-03-17 08:58:02	2021-03-20 23:45:00	-3.61595	36.65
#1	2021-03-17 09:01:02	2021-03-20 23:45:00	-3.61387	36.65
#1	2021-03-17 09:04:02	2021-03-20 23:45:00	-3.61178	36.65
#1	2021-03-17 09:07:02	2021-03-20 23:45:00	-3.6097	36.7
#1	2021-03-17 09:10:02	2021-03-20 23:45:00	-3.60762	36.75
#1	2021-03-17 09:13:02	2021-03-20 23:45:00	-3.60553	36.8
#1	2021-03-17 09:16:02	2021-03-20 23:45:00	-3.60345	36.85
#1	2021-03-17 09:19:02	2021-03-20 23:45:00	-3.60137	36.85
#1	2021-03-17 09:22:02	2021-03-20 23:45:00	-3.59928	36.85
#1	2021-03-17 09:25:02	2021-03-20 23:45:00	-3.5972	36.75
#1	2021-03-17 09:28:02	2021-03-20 23:45:00	-3.59512	36.7
#1	2021-03-17 09:31:02	2021-03-20 23:45:00	-3.59303	36.7
#1	2021-03-17 09:34:02	2021-03-20 23:45:00	-3.59095	36.75
#1	2021-03-17 09:37:02	2021-03-20 23:45:00	-3.58887	36.75
#1	2021-03-17 09:40:02	2021-03-20 23:45:00	-3.58678	36.8
#1	2021-03-17 09:43:02	2021-03-20 23:45:00	-3.5847	36.85
#1	2021-03-17 09:49:02	2021-03-20 23:45:00	-3.58053	36.8
#1	2021-03-17 09:55:02	2021-03-20 23:45:00	-3.57637	36.8
#1	2021-03-17 09:58:02	2021-03-20 23:45:00	-3.57428	36.85
#1	2021-03-17 10:01:02	2021-03-20 23:45:00	-3.5722	36.85
#1	2021-03-17 10:04:03	2021-03-20 23:45:00	-3.5701	36.9
#1	2021-03-17 10:07:03	2021-03-20 23:45:00	-3.56802	36.95
#1	2021-03-17 10:22:03	2021-03-20 23:45:00	-3.5576	37.05
#1	2021-03-17 10:25:03	2021-03-20 23:45:00	-3.55552	37.1
#1	2021-03-17 10:28:03	2021-03-20 23:45:00	-3.55344	37.15
#1	2021-03-17 10:40:03	2021-03-20 23:45:00	-3.5451	37.1
#1	2021-03-17 10:43:03	2021-03-20 23:45:00	-3.54302	37.15
#1	2021-03-17 10:46:03	2021-03-20 23:45:00	-3.54094	37.15
#1	2021-03-17 10:49:03	2021-03-20 23:45:00	-3.53885	37.2
#1	2021-03-17 10:52:03	2021-03-20 23:45:00	-3.53677	37.25
#1	2021-03-17 10:55:03	2021-03-20 23:45:00	-3.53469	37.25
#1	2021-03-17 10:58:03	2021-03-20 23:45:00	-3.5326	37.25
#1	2021-03-17 11:01:03	2021-03-20 23:45:00	-3.53052	37.25
#1	2021-03-17 11:04:03	2021-03-20 23:45:00	-3.52844	37.15
#1	2021-03-17 11:07:03	2021-03-20 23:45:00	-3.52635	37.15
#1	2021-03-17 11:13:03	2021-03-20 23:45:00	-3.52219	37.15
#1	2021-03-17 11:16:04	2021-03-20 23:45:00	-3.52009	37.05
#1	2021-03-17 11:19:04	2021-03-20 23:45:00	-3.51801	36.85
#1	2021-03-17 11:22:04	2021-03-20 23:45:00	-3.51593	36.85
#1	2021-03-17 11:25:04	2021-03-20 23:45:00	-3.51384	36.85
#1	2021-03-17 11:28:04	2021-03-20 23:45:00	-3.51176	36.85
#1	2021-03-17 11:31:04	2021-03-20 23:45:00	-3.50968	36.8
#1	2021-03-17 11:34:04	2021-03-20 23:45:00	-3.50759	36.85
#1	2021-03-17 11:37:04	2021-03-20 23:45:00	-3.50551	36.85
#1	2021-03-17 11:40:04	2021-03-20 23:45:00	-3.50343	36.9
#1	2021-03-17 11:43:04	2021-03-20 23:45:00	-3.50134	36.9
#1	2021-03-17 11:46:04	2021-03-20 23:45:00	-3.49926	36.85
#1	2021-03-17 11:49:04	2021-03-20 23:45:00	-3.49718	36.85
#1	2021-03-17 11:58:04	2021-03-20 23:45:00	-3.49093	36.85
#1	2021-03-17 12:01:04	2021-03-20 23:45:00	-3.48884	36.9
#1	2021-03-17 12:04:04	2021-03-20 23:45:00	-3.48676	36.9
#1	2021-03-17 12:07:04	2021-03-20 23:45:00	-3.48468	36.95
#1	2021-03-17 12:10:04	2021-03-20 23:45:00	-3.48259	36.95
#1	2021-03-17 12:13:04	2021-03-20 23:45:00	-3.48051	36.95
#1	2021-03-17 12:19:04	2021-03-20 23:45:00	-3.47634	36.9
#1	2021-03-17 12:22:04	2021-03-20 23:45:00	-3.47426	36.55
#1	2021-03-17 12:25:04	2021-03-20 23:45:00	-3.47218	36.5
#1	2021-03-17 12:28:05	2021-03-20 23:45:00	-3.47008	36.55
#1	2021-03-17 12:31:05	2021-03-20 23:45:00	-3.468	36.6
#1	2021-03-17 12:34:05	2021-03-20 23:45:00	-3.46591	36.7
#1	2021-03-17 12:37:05	2021-03-20 23:45:00	-3.46383	36.75
#1	2021-03-17 12:43:05	2021-03-20 23:45:00	-3.45966	36.85
#1	2021-03-17 12:46:05	2021-03-20 23:45:00	-3.45758	36.9
#1	2021-03-17 12:52:05	2021-03-20 23:45:00	-3.45341	37
#1	2021-03-17 12:55:05	2021-03-20 23:45:00	-3.45133	37.05
#1	2021-03-17 12:58:05	2021-03-20 23:45:00	-3.44925	37.05
#1	2021-03-17 13:01:05	2021-03-20 23:45:00	-3.44716	37.1
#1	2021-03-17 13:04:05	2021-03-20 23:45:00	-3.44508	37.15
#1	2021-03-17 13:07:05	2021-03-20 23:45:00	-3.443	37.15
#1	2021-03-17 13:10:05	2021-03-20 23:45:00	-3.44091	37.15
#1	2021-03-17 13:13:05	2021-03-20 23:45:00	-3.43883	37.2
#1	2021-03-17 13:16:05	2021-03-20 23:45:00	-3.43675	37.15
#1	2021-03-17 13:19:05	2021-03-20 23:45:00	-3.43466	37.15
#1	2021-03-17 13:22:05	2021-03-20 23:45:00	-3.43258	37.15
#1	2021-03-17 13:25:05	2021-03-20 23:45:00	-3.4305	37.2
#1	2021-03-17 13:28:05	2021-03-20 23:45:00	-3.42841	37.2
#1	2021-03-17 13:31:05	2021-03-20 23:45:00	-3.42633	37.15
#1	2021-03-17 13:34:05	2021-03-20 23:45:00	-3.42425	37.15
#1	2021-03-17 13:37:05	2021-03-20 23:45:00	-3.42216	37.05
#1	2021-03-17 13:40:06	2021-03-20 23:45:00	-3.42007	37
#1	2021-03-17 13:43:06	2021-03-20 23:45:00	-3.41799	36.95
#1	2021-03-17 13:46:06	2021-03-20 23:45:00	-3.4159	36.95
#1	2021-03-17 13:49:06	2021-03-20 23:45:00	-3.41382	36.95
#1	2021-03-17 13:52:06	2021-03-20 23:45:00	-3.41174	36.95
#1	2021-03-17 13:55:06	2021-03-20 23:45:00	-3.40965	36.9
#1	2021-03-17 13:58:06	2021-03-20 23:45:00	-3.40757	36.9
#1	2021-03-17 14:01:06	2021-03-20 23:45:00	-3.40549	36.95
#1	2021-03-17 14:04:06	2021-03-20 23:45:00	-3.4034	36.95
#1	2021-03-17 14:07:06	2021-03-20 23:45:00	-3.40132	36.95
#1	2021-03-17 14:10:06	2021-03-20 23:45:00	-3.39924	36.95
#1	2021-03-17 14:13:06	2021-03-20 23:45:00	-3.39715	36.95
#1	2021-03-17 14:16:06	2021-03-20 23:45:00	-3.39507	36.95
#1	2021-03-17 14:19:06	2021-03-20 23:45:00	-3.39299	36.95
#1	2021-03-17 14:22:06	2021-03-20 23:45:00	-3.3909	37
#1	2021-03-17 14:25:06	2021-03-20 23:45:00	-3.38882	37
#1	2021-03-17 14:28:06	2021-03-20 23:45:00	-3.38674	37
#1	2021-03-17 14:31:06	2021-03-20 23:45:00	-3.38465	36.95
#1	2021-03-17 14:34:06	2021-03-20 23:45:00	-3.38257	36.75
#1	2021-03-17 14:37:06	2021-03-20 23:45:00	-3.38049	36.65
#1	2021-03-17 14:40:06	2021-03-20 23:45:00	-3.3784	36.65
#1	2021-03-17 14:43:06	2021-03-20 23:45:00	-3.37632	36.75
#1	2021-03-17 14:46:06	2021-03-20 23:45:00	-3.37424	36.75
#1	2021-03-17 14:49:06	2021-03-20 23:45:00	-3.37215	36.65
#1	2021-03-17 14:52:07	2021-03-20 23:45:00	-3.37006	36.55
#1	2021-03-17 14:55:07	2021-03-20 23:45:00	-3.36797	36.6
#1	2021-03-17 14:58:07	2021-03-20 23:45:00	-3.36589	36.65
#1	2021-03-17 15:01:07	2021-03-20 23:45:00	-3.36381	36.75
#1	2021-03-17 15:04:07	2021-03-20 23:45:00	-3.36172	36.75
#1	2021-03-17 15:07:07	2021-03-20 23:45:00	-3.35964	36.75
#1	2021-03-17 15:10:07	2021-03-20 23:45:00	-3.35756	36.85
#1	2021-03-17 15:13:07	2021-03-20 23:45:00	-3.35547	36.85
#1	2021-03-17 15:16:07	2021-03-20 23:45:00	-3.35339	36.85
#1	2021-03-17 15:19:07	2021-03-20 23:45:00	-3.35131	36.8
#1	2021-03-17 15:22:07	2021-03-20 23:45:00	-3.34922	36.8
#1	2021-03-17 15:25:07	2021-03-20 23:45:00	-3.34714	36.85
#1	2021-03-17 15:34:07	2021-03-20 23:45:00	-3.34089	36.95
#1	2021-03-17 15:37:07	2021-03-20 23:45:00	-3.33881	36.95
#1	2021-03-17 15:40:07	2021-03-20 23:45:00	-3.33672	36.95
#1	2021-03-17 15:43:07	2021-03-20 23:45:00	-3.33464	37
#1	2021-03-17 15:46:07	2021-03-20 23:45:00	-3.33256	37.05
#1	2021-03-17 15:49:07	2021-03-20 23:45:00	-3.33047	37.05
#1	2021-03-17 15:52:07	2021-03-20 23:45:00	-3.32839	37.05
#1	2021-03-17 15:55:07	2021-03-20 23:45:00	-3.32631	37.05
#1	2021-03-17 16:01:08	2021-03-20 23:45:00	-3.32213	37.1
#1	2021-03-17 16:04:08	2021-03-20 23:45:00	-3.32005	37.1
#1	2021-03-17 16:07:08	2021-03-20 23:45:00	-3.31796	37.1
#1	2021-03-17 16:10:08	2021-03-20 23:45:00	-3.31588	37.1
#1	2021-03-17 16:13:08	2021-03-20 23:45:00	-3.3138	37.05
#1	2021-03-17 16:16:08	2021-03-20 23:45:00	-3.31171	36.95
#1	2021-03-17 16:19:08	2021-03-20 23:45:00	-3.30963	36.95
#1	2021-03-17 16:22:08	2021-03-20 23:45:00	-3.30755	36.85
#1	2021-03-17 16:25:08	2021-03-20 23:45:00	-3.30546	36.7
#1	2021-03-17 16:28:08	2021-03-20 23:45:00	-3.30338	36.65
#1	2021-03-17 16:34:08	2021-03-20 23:45:00	-3.29921	36.6
#1	2021-03-17 16:37:08	2021-03-20 23:45:00	-3.29713	36.55
#1	2021-03-17 16:40:08	2021-03-20 23:45:00	-3.29505	36.5
#1	2021-03-17 16:43:08	2021-03-20 23:45:00	-3.29296	36.45
#1	2021-03-17 16:46:08	2021-03-20 23:45:00	-3.29088	36.5
#1	2021-03-17 16:49:08	2021-03-20 23:45:00	-3.2888	36.55
#1	2021-03-17 16:52:08	2021-03-20 23:45:00	-3.28671	36.55
#1	2021-03-17 16:55:08	2021-03-20 23:45:00	-3.28463	36.6
#1	2021-03-17 16:58:08	2021-03-20 23:45:00	-3.28255	36.65
#1	2021-03-17 17:01:08	2021-03-20 23:45:00	-3.28046	36.75
#1	2021-03-17 17:04:08	2021-03-20 23:45:00	-3.27838	36.85
#1	2021-03-17 17:07:08	2021-03-20 23:45:00	-3.2763	36.85
#1	2021-03-17 17:10:08	2021-03-20 23:45:00	-3.27421	36.95
#1	2021-03-17 17:13:08	2021-03-20 23:45:00	-3.27213	36.95
#1	2021-03-17 17:16:09	2021-03-20 23:45:00	-3.27003	36.95
#1	2021-03-17 17:19:09	2021-03-20 23:45:00	-3.26795	36.95
#1	2021-03-17 17:22:09	2021-03-20 23:45:00	-3.26587	36.95
#1	2021-03-17 17:25:09	2021-03-20 23:45:00	-3.26378	37
#1	2021-03-17 17:28:09	2021-03-20 23:45:00	-3.2617	37.05
#1	2021-03-17 17:31:09	2021-03-20 23:45:00	-3.25962	36.95
#1	2021-03-17 17:34:09	2021-03-20 23:45:00	-3.25753	36.85
#1	2021-03-17 17:40:09	2021-03-20 23:45:00	-3.25337	36.85
#1	2021-03-17 17:43:09	2021-03-20 23:45:00	-3.25128	36.95
#1	2021-03-17 17:46:09	2021-03-20 23:45:00	-3.2492	37
#1	2021-03-17 17:49:09	2021-03-20 23:45:00	-3.24712	36.9
#1	2021-03-17 17:52:09	2021-03-20 23:45:00	-3.24503	36.85
#1	2021-03-17 17:55:09	2021-03-20 23:45:00	-3.24295	36.9
#1	2021-03-17 17:58:09	2021-03-20 23:45:00	-3.24087	36.95
#1	2021-03-17 18:01:09	2021-03-20 23:45:00	-3.23878	37
#1	2021-03-17 18:04:09	2021-03-20 23:45:00	-3.2367	36.95
#1	2021-03-17 18:07:09	2021-03-20 23:45:00	-3.23462	36.85
#1	2021-03-17 18:10:09	2021-03-20 23:45:00	-3.23253	36.7
#1	2021-03-17 18:13:09	2021-03-20 23:45:00	-3.23045	36.65
#1	2021-03-17 18:16:09	2021-03-20 23:45:00	-3.22837	36.7
#1	2021-03-17 18:19:09	2021-03-20 23:45:00	-3.22628	36.75
#1	2021-03-17 18:22:09	2021-03-20 23:45:00	-3.2242	36.85
#1	2021-03-17 18:25:09	2021-03-20 23:45:00	-3.22212	36.85
#1	2021-03-17 18:28:10	2021-03-20 23:45:00	-3.22002	36.85
#1	2021-03-17 18:31:10	2021-03-20 23:45:00	-3.21794	36.85
#1	2021-03-17 18:34:10	2021-03-20 23:45:00	-3.21586	36.9
#1	2021-03-17 18:37:10	2021-03-20 23:45:00	-3.21377	36.95
#1	2021-03-17 18:40:10	2021-03-20 23:45:00	-3.21169	37
#1	2021-03-17 18:43:10	2021-03-20 23:45:00	-3.20961	37
#1	2021-03-17 18:46:10	2021-03-20 23:45:00	-3.20752	37
#1	2021-03-17 18:49:10	2021-03-20 23:45:00	-3.20544	37.05
#1	2021-03-17 18:52:10	2021-03-20 23:45:00	-3.20336	36.75
#1	2021-03-17 18:55:10	2021-03-20 23:45:00	-3.20127	36.55
#1	2021-03-17 18:58:10	2021-03-20 23:45:00	-3.19919	36.6
#1	2021-03-17 19:07:10	2021-03-20 23:45:00	-3.19294	36.7
#1	2021-03-17 19:10:10	2021-03-20 23:45:00	-3.19086	36.7
#1	2021-03-17 19:13:10	2021-03-20 23:45:00	-3.18877	36.75
#1	2021-03-17 19:16:10	2021-03-20 23:45:00	-3.18669	36.8
#1	2021-03-17 19:19:10	2021-03-20 23:45:00	-3.18461	36.85
#1	2021-03-17 19:22:10	2021-03-20 23:45:00	-3.18252	36.85
#1	2021-03-17 19:25:10	2021-03-20 23:45:00	-3.18044	36.7
#1	2021-03-17 19:28:10	2021-03-20 23:45:00	-3.17836	36.65
#1	2021-03-17 19:31:10	2021-03-20 23:45:00	-3.17627	36.65
#1	2021-03-17 19:34:10	2021-03-20 23:45:00	-3.17419	36.7
#1	2021-03-17 19:37:11	2021-03-20 23:45:00	-3.17209	36.75
#1	2021-03-17 19:40:11	2021-03-20 23:45:00	-3.17001	36.85
#1	2021-03-17 19:43:11	2021-03-20 23:45:00	-3.16793	36.9
#1	2021-03-17 19:46:11	2021-03-20 23:45:00	-3.16584	36.95
#1	2021-03-17 19:49:11	2021-03-20 23:45:00	-3.16376	36.95
#1	2021-03-17 19:52:11	2021-03-20 23:45:00	-3.16168	37.05
#1	2021-03-17 19:55:11	2021-03-20 23:45:00	-3.15959	37.05
#1	2021-03-17 19:58:11	2021-03-20 23:45:00	-3.15751	37.15
#1	2021-03-17 20:01:11	2021-03-20 23:45:00	-3.15543	37.15
#1	2021-03-17 20:04:11	2021-03-20 23:45:00	-3.15334	37.2
#1	2021-03-17 20:07:11	2021-03-20 23:45:00	-3.15126	37.15
#1	2021-03-17 20:10:11	2021-03-20 23:45:00	-3.14918	37.1
#1	2021-03-17 20:13:11	2021-03-20 23:45:00	-3.14709	37.05
#1	2021-03-17 20:16:11	2021-03-20 23:45:00	-3.14501	37.05
#1	2021-03-17 20:19:11	2021-03-20 23:45:00	-3.14293	37.1
#1	2021-03-17 20:22:11	2021-03-20 23:45:00	-3.14084	37.1
#1	2021-03-17 20:25:11	2021-03-20 23:45:00	-3.13876	37.15
#1	2021-03-17 20:28:11	2021-03-20 23:45:00	-3.13668	37.15
#1	2021-03-17 20:31:11	2021-03-20 23:45:00	-3.13459	37
#1	2021-03-17 20:34:11	2021-03-20 23:45:00	-3.13251	36.85
#1	2021-03-17 20:37:11	2021-03-20 23:45:00	-3.13043	36.8
#1	2021-03-17 20:40:11	2021-03-20 23:45:00	-3.12834	36.8
#1	2021-03-17 20:43:11	2021-03-20 23:45:00	-3.12626	36.8
#1	2021-03-17 20:46:11	2021-03-20 23:45:00	-3.12418	36.75
#1	2021-03-17 20:49:12	2021-03-20 23:45:00	-3.12208	36.8
#1	2021-03-17 20:52:12	2021-03-20 23:45:00	-3.12	36.8
#1	2021-03-17 20:55:12	2021-03-20 23:45:00	-3.11792	36.7
#1	2021-03-17 20:58:12	2021-03-20 23:45:00	-3.11583	36.55
#1	2021-03-17 21:04:12	2021-03-20 23:45:00	-3.11167	36.45
#1	2021-03-17 21:07:12	2021-03-20 23:45:00	-3.10958	36.45
#1	2021-03-17 21:10:12	2021-03-20 23:45:00	-3.1075	36.5
#1	2021-03-17 21:13:12	2021-03-20 23:45:00	-3.10542	36.55
#1	2021-03-17 21:16:12	2021-03-20 23:45:00	-3.10333	36.6
#1	2021-03-17 21:19:12	2021-03-20 23:45:00	-3.10125	36.7
#1	2021-03-17 21:22:12	2021-03-20 23:45:00	-3.09917	36.75
#1	2021-03-17 21:25:12	2021-03-20 23:45:00	-3.09708	36.75
#1	2021-03-17 21:28:12	2021-03-20 23:45:00	-3.095	36.65
#1	2021-03-17 21:31:12	2021-03-20 23:45:00	-3.09292	36.5
#1	2021-03-17 21:34:12	2021-03-20 23:45:00	-3.09083	36.45
#1	2021-03-17 21:37:12	2021-03-20 23:45:00	-3.08875	36.5
#1	2021-03-17 21:40:12	2021-03-20 23:45:00	-3.08667	36.6
#1	2021-03-17 21:43:12	2021-03-20 23:45:00	-3.08458	36.7
#1	2021-03-17 21:46:12	2021-03-20 23:45:00	-3.0825	36.8
#1	2021-03-17 21:49:12	2021-03-20 23:45:00	-3.08042	36.85
#1	2021-03-17 21:52:12	2021-03-20 23:45:00	-3.07833	36.95
#1	2021-03-17 21:58:12	2021-03-20 23:45:00	-3.07417	36.85
#1	2021-03-17 22:01:13	2021-03-20 23:45:00	-3.07207	36.55
#1	2021-03-17 22:04:13	2021-03-20 23:45:00	-3.06999	36.5
#1	2021-03-17 22:07:13	2021-03-20 23:45:00	-3.06791	36.55
#1	2021-03-17 22:10:13	2021-03-20 23:45:00	-3.06582	36.55
#1	2021-03-17 22:13:13	2021-03-20 23:45:00	-3.06374	36.65
#1	2021-03-17 22:16:13	2021-03-20 23:45:00	-3.06166	36.65
#1	2021-03-17 22:19:13	2021-03-20 23:45:00	-3.05957	36.55
#1	2021-03-17 22:22:13	2021-03-20 23:45:00	-3.05749	36.4
#1	2021-03-17 22:25:13	2021-03-20 23:45:00	-3.05541	36.45
#1	2021-03-17 22:28:13	2021-03-20 23:45:00	-3.05332	36.55
#1	2021-03-17 22:31:13	2021-03-20 23:45:00	-3.05124	36.65
#1	2021-03-17 22:34:13	2021-03-20 23:45:00	-3.04916	36.65
#1	2021-03-17 22:37:13	2021-03-20 23:45:00	-3.04707	36.75
#1	2021-03-17 22:40:13	2021-03-20 23:45:00	-3.04499	36.85
#1	2021-03-17 22:43:13	2021-03-20 23:45:00	-3.04291	36.9
#1	2021-03-17 22:46:13	2021-03-20 23:45:00	-3.04082	36.9
#1	2021-03-17 22:52:13	2021-03-20 23:45:00	-3.03666	36.4
#1	2021-03-17 22:55:13	2021-03-20 23:45:00	-3.03457	36.3
#1	2021-03-17 22:58:13	2021-03-20 23:45:00	-3.03249	36.3
#1	2021-03-17 23:01:13	2021-03-20 23:45:00	-3.03041	36.3
#1	2021-03-17 23:07:13	2021-03-20 23:45:00	-3.02624	36.45
#1	2021-03-17 23:10:13	2021-03-20 23:45:00	-3.02416	36.5
#1	2021-03-17 23:13:14	2021-03-20 23:45:00	-3.02206	36.5
#1	2021-03-17 23:16:14	2021-03-20 23:45:00	-3.01998	36.55
#1	2021-03-17 23:19:14	2021-03-20 23:45:00	-3.01789	36.6
#1	2021-03-17 23:25:14	2021-03-20 23:45:00	-3.01373	36.7
[truncated: 102,301 more rows]
