# Supplementary material for: Prediction of Nocturnal Foaling Using Ventral Tail Base Surface Temperature Recorded by a Wearable Device Attached to the Mare’s Tail
Source: Animals (Basel). 2026 Jan 9;16(2):199. doi: 10.3390/ani16020199 (PMC12837534; doi:10.3390/ani16020199)
Supplement: Supplementary file 1 [file animals-16-00199-s001.zip › animals-4042090-supplementary/Supplementary Material/Table S3.xlsx]

## Sheet: #1
Horse ID	DAYS from Foaling	TIME	Hourly Max VTB-ST 0d	Hourly Max VTB-ST -1d	Hourly Max VTB-ST -2d	STd1	STd2	STd-6h
#1	-8	9	34.47
#1	-8	10	36.85
#1	-8	11	36.95
#1	-8	12	37.1
#1	-8	13	36.95
#1	-8	14	37
#1	-8	15	36.95
#1	-7	16	36.9
#1	-7	17	36.85
#1	-7	18	36.7
#1	-7	19	36.9
#1	-7	20	36.95
#1	-7	21	36.7
#1	-7	22	36.3
#1	-7	23	36.55
#1	-7	0	36.55
#1	-7	1	36.6
#1	-7	2	36.4
#1	-7	3	36.55
#1	-7	4	36.5
#1	-7	5	36.35
#1	-7	6	36.4
#1	-7	7	36.85
#1	-7	8	36.9
#1	-7	9	36.85	34.47
#1	-7	10	36.4	36.85
#1	-7	11	36.35	36.95
#1	-7	12	36.75	37.1
#1	-7	13	37.05	36.95
#1	-7	14	36.9	37
#1	-7	15	36.95	36.95
#1	-6	16	36.95	36.9
#1	-6	17	37.1	36.85
#1	-6	18	37.4	36.7
#1	-6	19	37.3	36.9
#1	-6	20	37.05	36.95
#1	-6	21	37.05	36.7
#1	-6	22	37.25	36.3
#1	-6	23	37.25	36.55
#1	-6	0	37.15	36.55
#1	-6	1	37.25	36.6
#1	-6	2	37.35	36.4
#1	-6	3	37.2	36.55
#1	-6	4	37.15	36.5
#1	-6	5	37	36.35
#1	-6	6	37	36.4
#1	-6	7	36.85	36.85
#1	-6	8	36.95	36.9
#1	-6	9	37	36.85	34.47	0.15	2.53
#1	-6	10	37.25	36.4	36.85	0.85	0.4
#1	-6	11	37.25	36.35	36.95	0.9	0.3
#1	-6	12	37.15	36.75	37.1	0.4	0.05
#1	-6	13	37.15	37.05	36.95	0.1	0.2
#1	-6	14	37.05	36.9	37	0.15	0.05	0.506667
#1	-6	15	37.05	36.95	36.95	0.1	0.1	0.3
#1	-5	16	37.15	36.95	36.9	0.2	0.25	0.233333
#1	-5	17	37.15	37.1	36.85	0.05	0.3	0.1625
#1	-5	18	37.1	37.4	36.7	-0.3	0.4	0.133333
#1	-5	19	37.05	37.3	36.9	-0.25	0.15	0.1
#1	-5	20	37.05	37.05	36.95	0	0.1	0.0916667
#1	-5	21	37.05	37.05	36.7	0	0.35	0.104167
#1	-5	22	37.15	37.25	36.3	-0.1	0.85	0.129167
#1	-5	23	37.15	37.25	36.55	-0.1	0.6	0.141667
#1	-5	0	37.05	37.15	36.55	-0.1	0.5	0.166667
#1	-5	1	37.05	37.25	36.6	-0.2	0.45	0.195833
#1	-5	2	37.05	37.35	36.4	-0.3	0.65	0.216667
#1	-5	3	36.95	37.2	36.55	-0.25	0.4	0.2
#1	-5	4	36.85	37.15	36.5	-0.3	0.35	0.141667
#1	-5	5	36.85	37	36.35	-0.15	0.5	0.129167
#1	-5	6	36.75	37	36.4	-0.25	0.35	0.104167
#1	-5	7	36.85	36.85	36.85	0	0	0.0833333
#1	-5	8	36.7	36.95	36.9	-0.25	-0.2	0.0166667
#1	-5	9	36.95	37	36.85	-0.05	0.1	0.00833333
#1	-5	10	37	37.25	36.4	-0.25	0.6	0.0333333
#1	-5	11	37	37.25	36.35	-0.25	0.65	0.0375
#1	-5	12	36.95	37.15	36.75	-0.2	0.2	0.0291667
#1	-5	13	37.05	37.15	37.05	-0.1	0	0.0208333
#1	-5	14	36.95	37.05	36.9	-0.1	0.05	0.0541667
#1	-5	15	37.15	37.05	36.95	0.1	0.2	0.075
#1	-4	16	37.2	37.15	36.95	0.05	0.25	0.0708333
#1	-4	17	37.2	37.15	37.1	0.05	0.1	0.05
#1	-4	18	37.2	37.1	37.4	0.1	-0.2	0.0416667
#1	-4	19	37.1	37.05	37.3	0.05	-0.2	0.0375
#1	-4	20	37.15	37.05	37.05	0.1	0.1	0.0583333
#1	-4	21	37.3	37.05	37.05	0.25	0.25	0.075
#1	-4	22	37.2	37.15	37.25	0.05	-0.05	0.05
#1	-4	23	37.25	37.15	37.25	0.1	0	0.0458333
#1	-4	0	37.1	37.05	37.15	0.05	-0.05	0.0541667
#1	-4	1	37.15	37.05	37.25	0.1	-0.1	0.0666667
#1	-4	2	37.15	37.05	37.35	0.1	-0.2	0.0416667
#1	-4	3	37	36.95	37.2	0.05	-0.2	-0.0125
#1	-4	4	37.15	36.85	37.15	0.3	0	0.0125
#1	-4	5	37	36.85	37	0.15	0	0.0166667
#1	-4	6	37.1	36.75	37	0.35	0.1	0.0541667
#1	-4	7	37.15	36.85	36.85	0.3	0.3	0.104167
#1	-4	8	36.75	36.7	36.95	0.05	-0.2	0.1
#1	-4	9	36.85	36.95	37	-0.1	-0.15	0.0916667
#1	-4	10	37.25	37	37.25	0.25	0	0.0875
#1	-4	11	37.25	37	37.25	0.25	0	0.0958333
#1	-4	12	37.05	36.95	37.15	0.1	-0.1	0.0583333
#1	-4	13	37.2	37.05	37.15	0.15	0.05	0.025
#1	-4	14	37	36.95	37.05	0.05	-0.05	0.0375
#1	-4	15	37.05	37.15	37.05	-0.1	0	0.05
#1	-3	16	37.1	37.2	37.15	-0.1	-0.05	0.0166667
#1	-3	17	37.05	37.2	37.15	-0.15	-0.1	-0.025
#1	-3	18	37.05	37.2	37.1	-0.15	-0.05	-0.0416667
#1	-3	19	37.15	37.1	37.05	0.05	0.1	-0.0458333
#1	-3	20	37.2	37.15	37.05	0.05	0.15	-0.0291667
#1	-3	21	36.95	37.3	37.05	-0.35	-0.1	-0.0583333
#1	-3	22	36.9	37.2	37.15	-0.3	-0.25	-0.0916667
#1	-3	23	36.85	37.25	37.15	-0.4	-0.3	-0.129167
#1	-3	0	37.05	37.1	37.05	-0.05	0	-0.116667
#1	-3	1	36.95	37.15	37.05	-0.2	-0.1	-0.154167
#1	-3	2	37	37.15	37.05	-0.15	-0.05	-0.1875
#1	-3	3	36.7	37	36.95	-0.3	-0.25	-0.195833
#1	-3	4	36.95	37.15	36.85	-0.2	0.1	-0.158333
#1	-3	5	36.9	37	36.85	-0.1	0.05	-0.104167
#1	-3	6	36.75	37.1	36.75	-0.35	0	-0.129167
#1	-3	7	36.8	37.15	36.85	-0.35	-0.05	-0.1375
#1	-3	8	37.15	36.75	36.7	0.4	0.45	-0.05
#1	-3	9	37.25	36.85	36.95	0.4	0.3	0.0541667
#1	-3	10	37.05	37.25	37	-0.2	0.05	0.05
#1	-3	11	36.95	37.25	37	-0.3	-0.05	0.025
#1	-3	12	37.15	37.05	36.95	0.1	0.2	0.0791667
#1	-3	13	37.15	37.2	37.05	-0.05	0.1	0.116667
#1	-3	14	36.9	37	36.95	-0.1	-0.05	0.0333333
#1	-3	15	37	37.05	37.15	-0.05	-0.15	-0.0416667
#1	-2	16	37.05	37.1	37.2	-0.05	-0.15	-0.0458333
#1	-2	17	36.95	37.05	37.2	-0.1	-0.25	-0.0458333
#1	-2	18	36.65	37.05	37.2	-0.4	-0.55	-0.15
#1	-2	19	37.15	37.15	37.1	0	0.05	-0.15
#1	-2	20	37.2	37.2	37.15	0	0.05	-0.133333
#1	-2	21	36.95	36.95	37.3	0	-0.35	-0.145833
#1	-2	22	36.95	36.9	37.2	0.05	-0.25	-0.145833
#1	-2	23	36.8	36.85	37.25	-0.05	-0.45	-0.158333
#1	-2	0	36.9	37.05	37.1	-0.15	-0.2	-0.108333
#1	-2	1	36.95	36.95	37.15	0	-0.2	-0.129167
#1	-2	2	36.55	37	37.15	-0.45	-0.6	-0.220833
#1	-2	3	36.9	36.7	37	0.2	-0.1	-0.183333
#1	-2	4	36.85	36.95	37.15	-0.1	-0.3	-0.2
#1	-2	5	36.75	36.9	37	-0.15	-0.25	-0.191667
#1	-2	6	36.65	36.75	37.1	-0.1	-0.45	-0.208333
#1	-2	7	36.85	36.8	37.15	0.05	-0.3	-0.2125
#1	-2	8	36.95	37.15	36.75	-0.2	0.2	-0.125
#1	-2	9	37.05	37.25	36.85	-0.2	0.2	-0.133333
#1	-2	10	36.85	37.05	37.25	-0.2	-0.4	-0.15
#1	-2	11	36.8	36.95	37.25	-0.15	-0.45	-0.166667
#1	-2	12	36.9	37.15	37.05	-0.25	-0.15	-0.154167
#1	-2	13	36.75	37.15	37.2	-0.4	-0.45	-0.204167
#1	-2	14	37.05	36.9	37	0.15	0.05	-0.1875
#1	-2	15	37.1	37	37.05	0.1	0.05	-0.175
#1	-1	16	36.85	37.05	37.1	-0.2	-0.25	-0.1625
#1	-1	17	36.8	36.95	37.05	-0.15	-0.25	-0.145833
#1	-1	18	36.95	36.65	37.05	0.3	-0.1	-0.0958333
#1	-1	19	36.95	37.15	37.15	-0.2	-0.2	-0.0583333
#1	-1	20	36.8	37.2	37.2	-0.4	-0.4	-0.141667
#1	-1	21	36.75	36.95	36.95	-0.2	-0.2	-0.1875
#1	-1	22	37.05	36.95	36.9	0.1	0.15	-0.129167
#1	-1	23	37.1	36.8	36.85	0.3	0.25	-0.05
#1	-1	0	37.15	36.9	37.05	0.25	0.1	-0.0375
#1	-1	1	36.9	36.95	36.95	-0.05	-0.05	-0.0125
#1	-1	2	36.85	36.55	37	0.3	-0.15	0.0666667
#1	-1	3	36.6	36.9	36.7	-0.3	-0.1	0.0666667
#1	-1	4	36.85	36.85	36.95	0	-0.1	0.0375
#1	-1	5	36.5	36.75	36.9	-0.25	-0.4	-0.0625
#1	-1	6	36.45	36.65	36.75	-0.2	-0.3	-0.133333
#1	-1	7	36.85	36.85	36.8	0	0.05	-0.120833
#1	-1	8	36.75	36.95	37.15	-0.2	-0.4	-0.183333
#1	-1	9	36.85	37.05	37.25	-0.2	-0.4	-0.2
#1	-1	10	36.5	36.85	37.05	-0.35	-0.55	-0.266667
#1	-1	11	36.75	36.8	36.95	-0.05	-0.2	-0.233333
#1	-1	12	36.55	36.9	37.15	-0.35	-0.6	-0.270833
#1	-1	13	36.55	36.75	37.15	-0.2	-0.6	-0.341667
#1	-1	14	36.8	37.05	36.9	-0.25	-0.1	-0.320833
#1	-1	15	36.7	37.1	37	-0.4	-0.3	-0.329167
#1	0	16	36.65	36.85	37.05	-0.2	-0.4	-0.304167
#1	0	17	36.55	36.8	36.95	-0.25	-0.4	-0.3375
#1	0	18	36.75	36.95	36.65	-0.2	0.1	-0.266667
#1	0	19	36.65	36.95	37.15	-0.3	-0.5	-0.266667
#1	0	20	37.05	36.8	37.2	0.25	-0.15	-0.229167
#1	0	21	37.05	36.75	36.95	0.3	0.1	-0.1375
#1	0	22	36.45	37.05	36.95	-0.6	-0.5	-0.179167

## Sheet: #2
Horse ID	DAYS from Foaling	TIME	Hourly Max VTB-ST 0d	Hourly Max VTB-ST -1d	Hourly Max VTB-ST -2d	STd1	STd2	STd-6h
#2	-7	10	36.85
#2	-7	11	36.55
#2	-7	12	37.2
#2	-7	13	37.59
#2	-7	14	37.3
#2	-7	15	37.1
#2	-6	16	37.15
#2	-6	17	37
#2	-6	18	37.1
#2	-6	19	37.1
#2	-6	20	37.4
#2	-6	21	37.2
#2	-6	22	37.45
#2	-6	23	37.49
#2	-6	0	37.25
#2	-6	1	37.15
#2	-6	2	37.35
#2	-6	3	37.3
#2	-6	4	37.3
#2	-6	5	37.4
#2	-6	6	37.2
#2	-6	7	37.15
#2	-6	8	37.1
#2	-6	9	37
#2	-6	10	37.3	36.85
#2	-6	11	37.25	36.55
#2	-6	12	37.15	37.2
#2	-6	13	37.49	37.59
#2	-6	14	37.05	37.3
#2	-6	15	37.45	37.1
#2	-5	16	37.49	37.15
#2	-5	17	37.4	37
#2	-5	18	37.49	37.1
#2	-5	19	37.59	37.1
#2	-5	20	37.69	37.4
#2	-5	21	37.4	37.2
#2	-5	22	37.3	37.45
#2	-5	23	37.4	37.49
#2	-5	0	37.25	37.25
#2	-5	1	37.3	37.15
#2	-5	2	37.25	37.35
#2	-5	3	37.3	37.3
#2	-5	4	37.3	37.3
#2	-5	5	37.4	37.4
#2	-5	6	37.1	37.2
#2	-5	7	37.2	37.15
#2	-5	8	37.2	37.1
#2	-5	9	37.3	37
#2	-5	10	37.54	37.3	36.85	0.24	0.69
#2	-5	11	37.79	37.25	36.55	0.54	1.24
#2	-5	12	37.79	37.15	37.2	0.64	0.59
#2	-5	13	37.69	37.49	37.59	0.2	0.1
#2	-5	14	37.59	37.05	37.3	0.54	0.29	0.507
#2	-5	15	37.54	37.45	37.1	0.09	0.44	0.466667
#2	-4	16	37.49	37.49	37.15	0	0.34	0.4175
#2	-4	17	37.49	37.4	37	0.09	0.49	0.3175
#2	-4	18	37.35	37.49	37.1	-0.14	0.25	0.224167
#2	-4	19	37.54	37.59	37.1	-0.05	0.44	0.231667
#2	-4	20	37.64	37.69	37.4	-0.05	0.24	0.178333
#2	-4	21	37.4	37.4	37.2	0	0.2	0.150833
#2	-4	22	37.59	37.3	37.45	0.29	0.14	0.158333
#2	-4	23	37.59	37.4	37.49	0.19	0.1	0.134167
#2	-4	0	37.49	37.25	37.25	0.24	0.24	0.165
#2	-4	1	37.49	37.3	37.15	0.19	0.34	0.176667
#2	-4	2	37.49	37.25	37.35	0.24	0.14	0.1925
#2	-4	3	37.3	37.3	37.3	0	0	0.175833
#2	-4	4	37.4	37.3	37.3	0.1	0.1	0.156667
#2	-4	5	37.4	37.4	37.4	0	0	0.1325
#2	-4	6	37.3	37.1	37.2	0.2	0.1	0.1175
#2	-4	7	37.35	37.2	37.15	0.15	0.2	0.1025
#2	-4	8	37.25	37.2	37.1	0.05	0.15	0.0875
#2	-4	9	37.69	37.3	37	0.39	0.69	0.1775
#2	-4	10	37.59	37.54	37.3	0.05	0.29	0.189167
#2	-4	11	37.54	37.79	37.25	-0.25	0.29	0.1925
#2	-4	12	37.99	37.79	37.15	0.2	0.84	0.254167
#2	-4	13	37.64	37.69	37.49	-0.05	0.15	0.233333
#2	-4	14	37.74	37.59	37.05	0.15	0.69	0.286667
#2	-4	15	37.54	37.54	37.45	0	0.09	0.204167
#2	-3	16	37.45	37.49	37.49	-0.04	-0.04	0.169167
#2	-3	17	37.59	37.49	37.4	0.1	0.19	0.19
#2	-3	18	37.59	37.35	37.49	0.24	0.1	0.131667
#2	-3	19	37.69	37.54	37.59	0.15	0.1	0.144167
#2	-3	20	37.54	37.64	37.69	-0.1	-0.15	0.0533333
#2	-3	21	37.59	37.4	37.4	0.19	0.19	0.0775
#2	-3	22	37.45	37.59	37.3	-0.14	0.15	0.085
#2	-3	23	37.59	37.59	37.4	0	0.19	0.0766667
#2	-3	0	37.45	37.49	37.25	-0.04	0.2	0.0616667
#2	-3	1	37.49	37.49	37.3	0	0.19	0.0566667
#2	-3	2	37.4	37.49	37.25	-0.09	0.15	0.0825
#2	-3	3	37.3	37.3	37.3	0	0	0.0508333
#2	-3	4	37.2	37.4	37.3	-0.2	-0.1	0.025
#2	-3	5	37.35	37.4	37.4	-0.05	-0.05	0.000833333
#2	-3	6	37.3	37.3	37.1	0	0.2	0.00416667
#2	-3	7	37.35	37.35	37.2	0	0.15	0.000833333
#2	-3	8	37.25	37.25	37.2	0	0.05	5.92119e-16
#2	-3	9	37.3	37.69	37.3	-0.39	0	-0.0325
#2	-3	10	37.54	37.59	37.54	-0.05	0	-0.0116667
#2	-3	11	37.54	37.54	37.79	0	-0.25	-0.0241667
#2	-3	12	37.84	37.99	37.79	-0.15	0.05	-0.0491667
#2	-3	13	37.69	37.64	37.69	0.05	0	-0.0575
#2	-3	14	37.4	37.74	37.59	-0.34	-0.19	-0.105833
#2	-3	15	37.64	37.54	37.54	0.1	0.1	-0.0566667
#2	-2	16	37.59	37.45	37.49	0.14	0.1	-0.0325
#2	-2	17	37.59	37.59	37.49	0	0.1	-0.00333333
#2	-2	18	37.79	37.59	37.35	0.2	0.44	0.0583333
#2	-2	19	37.69	37.69	37.54	0	0.15	0.0666667
#2	-2	20	37.64	37.54	37.64	0.1	0	0.119167
#2	-2	21	37.59	37.59	37.4	0	0.19	0.118333
#2	-2	22	37.69	37.45	37.59	0.24	0.1	0.126667
#2	-2	23	37.54	37.59	37.59	-0.05	-0.05	0.11
#2	-2	0	37.15	37.45	37.49	-0.3	-0.34	0.00333333
#2	-2	1	37.3	37.49	37.49	-0.19	-0.19	-0.0408333
#2	-2	2	37.3	37.4	37.49	-0.1	-0.19	-0.0733333
#2	-2	3	37.4	37.3	37.3	0.1	0.1	-0.0725
#2	-2	4	37.49	37.2	37.4	0.29	0.09	-0.0691667
#2	-2	5	37.25	37.35	37.4	-0.1	-0.15	-0.0816667
#2	-2	6	37.1	37.3	37.3	-0.2	-0.2	-0.0616667
#2	-2	7	37.25	37.35	37.35	-0.1	-0.1	-0.0466667
#2	-2	8	37.2	37.25	37.25	-0.05	-0.05	-0.0308333
#2	-2	9	37.2	37.3	37.69	-0.1	-0.49	-0.0966667
#2	-2	10	37.4	37.54	37.59	-0.14	-0.19	-0.155833
#2	-2	11	37.15	37.54	37.54	-0.39	-0.39	-0.2
#2	-2	12	37.4	37.84	37.99	-0.44	-0.59	-0.2525
#2	-2	13	37.3	37.69	37.64	-0.39	-0.34	-0.296667
#2	-2	14	37.49	37.4	37.74	0.09	-0.25	-0.301667
#2	-2	15	37.4	37.64	37.54	-0.24	-0.14	-0.284167
#2	-1	16	37.49	37.59	37.45	-0.1	0.04	-0.261667
#2	-1	17	37.59	37.59	37.59	0	0	-0.196667
#2	-1	18	37.54	37.79	37.59	-0.25	-0.05	-0.135833
#2	-1	19	37.69	37.69	37.69	0	0	-0.075
#2	-1	20	37.69	37.64	37.54	0.05	0.15	-0.045
#2	-1	21	37.4	37.59	37.59	-0.19	-0.19	-0.045
#2	-1	22	37.49	37.69	37.45	-0.2	0.04	-0.0533333
#2	-1	23	37.69	37.54	37.59	0.15	0.1	-0.0325
#2	-1	0	37.69	37.15	37.45	0.54	0.24	0.0575
#2	-1	1	37.74	37.3	37.49	0.44	0.25	0.115
#2	-1	2	37.3	37.3	37.4	0	-0.1	0.09
#2	-1	3	37.15	37.4	37.3	-0.25	-0.15	0.0883333
#2	-1	4	36.95	37.49	37.2	-0.54	-0.25	0.0358333
#2	-1	5	36.6	37.25	37.35	-0.65	-0.75	-0.101667
#2	-1	6	36.7	37.1	37.3	-0.4	-0.6	-0.25
#2	-1	7	37.1	37.25	37.35	-0.15	-0.25	-0.340833
#2	-1	8	37	37.2	37.25	-0.2	-0.25	-0.37
#2	-1	9	36.9	37.2	37.3	-0.3	-0.4	-0.395
#2	-1	10	36.85	37.4	37.54	-0.55	-0.69	-0.4325
#2	-1	11	37	37.15	37.54	-0.15	-0.54	-0.373333
#2	-1	12	37	37.4	37.84	-0.4	-0.84	-0.393333
#2	-1	13	37.4	37.3	37.69	0.1	-0.29	-0.375833
#2	-1	14	37.45	37.49	37.4	-0.04	0.05	-0.3375
#2	-1	15	37.1	37.4	37.64	-0.3	-0.54	-0.349167
#2	0	16	37.2	37.49	37.59	-0.29	-0.39	-0.3025
#2	0	17	37.25	37.59	37.59	-0.34	-0.34	-0.301667
#2	0	18	37.05	37.54	37.79	-0.49	-0.74	-0.300833
#2	0	19	37.4	37.69	37.69	-0.29	-0.29	-0.333333
#2	0	20	37.2	37.69	37.64	-0.49	-0.44	-0.411667
#2	0	21	37.4	37.4	37.59	0	-0.19	-0.3575
#2	0	22	37.2	37.49	37.69	-0.29	-0.49	-0.365833
#2	0	23	36.8	37.69	37.54	-0.89	-0.74	-0.445
#2	0	0	37.2	37.69	37.15	-0.49	0.05	-0.379167
#2	0	1	37.2	37.74	37.3	-0.54	-0.1	-0.384167
#2	0	2	37.1	37.3	37.3	-0.2	-0.2	-0.34
#2	0	3	37.05	37.15	37.4	-0.1	-0.35	-0.361667

## Sheet: #3
Horse ID	DAYS from Foaling	TIME	Hourly Max VTB-ST 0d	Hourly Max VTB-ST -1d	Hourly Max VTB-ST -2d	STd1	STd2	STd-6h
#3	-9	11	37.25
#3	-9	12	37.3
#3	-9	13	37.2
#3	-9	14	37
#3	-9	15	37.05
#3	-8	16	37.25
#3	-8	17	37.25
#3	-8	18	37.2
#3	-8	19	37.35
#3	-8	20	37.35
#3	-8	21	37.35
#3	-8	22	37.4
#3	-8	23	37.35
#3	-8	0	37.3
#3	-8	1	37.3
#3	-8	2	37.3
#3	-8	3	36.75
#3	-8	4	36.8
#3	-8	5	36.55
#3	-8	6	36.55
#3	-8	7	36.8
#3	-8	8	37.15
#3	-8	9	37.25
#3	-8	10	37.2
#3	-8	11	36.85	37.25
#3	-8	12	37	37.3
#3	-8	13	37.05	37.2
#3	-8	14	37	37
#3	-8	15	37.15	37.05
#3	-7	16	37.15	37.25
#3	-7	17	37.3	37.25
#3	-7	18	37.25	37.2
#3	-7	19	37.4	37.35
#3	-7	20	37.49	37.35
#3	-7	21	37.35	37.35
#3	-7	22	37.45	37.4
#3	-7	23	37.45	37.35
#3	-7	0	37.4	37.3
#3	-7	1	37.4	37.3
#3	-7	2	37.3	37.3
#3	-7	3	37.3	36.75
#3	-7	4	37.25	36.8
#3	-7	5	36.95	36.55
#3	-7	6	36.85	36.55
#3	-7	7	37.05	36.8
#3	-7	8	37	37.15
#3	-7	9	37.15	37.25
#3	-7	10	37.35	37.2
#3	-7	11	37.54	36.85	37.25	0.69	0.29
#3	-7	12	37.74	37	37.3	0.74	0.44
#3	-7	13	37.69	37.05	37.2	0.64	0.49
#3	-7	14	37.84	37	37	0.84	0.84
#3	-7	15	37.69	37.15	37.05	0.54	0.64
#3	-6	16	37.59	37.15	37.25	0.44	0.34	0.5775
#3	-6	17	37.45	37.3	37.25	0.15	0.2	0.525
#3	-6	18	37.4	37.25	37.2	0.15	0.2	0.455833
#3	-6	19	37.45	37.4	37.35	0.05	0.1	0.374167
#3	-6	20	37.45	37.49	37.35	-0.04	0.1	0.239167
#3	-6	21	37.49	37.35	37.35	0.14	0.14	0.164167
#3	-6	22	37.49	37.45	37.4	0.04	0.09	0.11
#3	-6	23	37.49	37.45	37.35	0.04	0.14	0.0958333
#3	-6	0	37.45	37.4	37.3	0.05	0.15	0.0833333
#3	-6	1	37.2	37.4	37.3	-0.2	-0.1	0.0458333
#3	-6	2	37	37.3	37.3	-0.3	-0.3	-0.00916667
#3	-6	3	37	37.3	36.75	-0.3	0.25	-0.0366667
#3	-6	4	36.8	37.25	36.8	-0.45	0	-0.085
#3	-6	5	36.9	36.95	36.55	-0.05	0.35	-0.075
#3	-6	6	36.8	36.85	36.55	-0.05	0.25	-0.075
#3	-6	7	36.85	37.05	36.8	-0.2	0.05	-0.0625
#3	-6	8	37	37	37.15	0	-0.15	-0.025
#3	-6	9	37	37.15	37.25	-0.15	-0.25	-0.0541667
#3	-6	10	37.15	37.35	37.2	-0.2	-0.05	-0.0375
#3	-6	11	37.59	37.54	36.85	0.05	0.74	0.00333333
#3	-6	12	37.64	37.74	37	-0.1	0.64	0.0316667
#3	-6	13	37.74	37.69	37.05	0.05	0.69	0.105833
#3	-6	14	37.59	37.84	37	-0.25	0.59	0.146667
#3	-6	15	37.49	37.69	37.15	-0.2	0.34	0.191667
#3	-5	16	37.49	37.59	37.15	-0.1	0.34	0.2325
#3	-5	17	37.69	37.45	37.3	0.24	0.39	0.219167
#3	-5	18	37.54	37.4	37.25	0.14	0.29	0.21
#3	-5	19	37.54	37.45	37.4	0.09	0.14	0.1675
#3	-5	20	37.49	37.45	37.49	0.04	0	0.1425
#3	-5	21	37.45	37.49	37.35	-0.04	0.1	0.135833
#3	-5	22	37.45	37.49	37.45	-0.04	0	0.1125
#3	-5	23	36.65	37.49	37.45	-0.84	-0.8	-0.0766667
#3	-5	0	37.59	37.45	37.4	0.14	0.19	-0.085
#3	-5	1	37.54	37.2	37.4	0.34	0.14	-0.0641667
#3	-5	2	37.54	37	37.3	0.54	0.24	-0.0025
#3	-5	3	37.45	37	37.3	0.45	0.15	0.0425
#3	-5	4	37.35	36.8	37.25	0.55	0.1	0.1
#3	-5	5	37.45	36.9	36.95	0.55	0.5	0.324167
#3	-5	6	37.49	36.8	36.85	0.69	0.64	0.4075
#3	-5	7	37.35	36.85	37.05	0.5	0.3	0.434167
#3	-5	8	37	37	37	0	0	0.369167
#3	-5	9	37.05	37	37.15	0.05	-0.1	0.315
#3	-5	10	37.2	37.15	37.35	0.05	-0.15	0.2525
#3	-5	11	37.2	37.59	37.54	-0.39	-0.34	0.104167
#3	-5	12	37.2	37.64	37.74	-0.44	-0.54	-0.0883333
#3	-5	13	37.3	37.74	37.69	-0.44	-0.39	-0.224167
#3	-5	14	37.54	37.59	37.84	-0.05	-0.3	-0.253333
#3	-5	15	37.54	37.49	37.69	0.05	-0.15	-0.2575
#3	-4	16	37.49	37.49	37.59	0	-0.1	-0.2575
#3	-4	17	37.45	37.69	37.45	-0.24	0	-0.216667
#3	-4	18	37.45	37.54	37.4	-0.09	0.05	-0.138333
#3	-4	19	37.54	37.54	37.45	0	0.09	-0.0616667
#3	-4	20	37.54	37.49	37.45	0.05	0.09	-0.0208333
#3	-4	21	37.49	37.45	37.49	0.04	0	-0.00916667
#3	-4	22	37.45	37.45	37.49	0	-0.04	-0.00416667
#3	-4	23	37.45	36.65	37.49	0.8	-0.04	0.0791667
#3	-4	0	37.35	37.59	37.45	-0.24	-0.1	0.0541667
#3	-4	1	37.45	37.54	37.2	-0.09	0.25	0.06
#3	-4	2	37.3	37.54	37	-0.24	0.3	0.0533333
#3	-4	3	37.35	37.45	37	-0.1	0.35	0.0708333
#3	-4	4	37.25	37.35	36.8	-0.1	0.45	0.103333
#3	-4	5	37.25	37.45	36.9	-0.2	0.35	0.0525
#3	-4	6	37.25	37.49	36.8	-0.24	0.45	0.0983333
#3	-4	7	37.25	37.35	36.85	-0.1	0.4	0.11
#3	-4	8	37.25	37	37	0.25	0.25	0.146667
#3	-4	9	37.3	37.05	37	0.25	0.3	0.171667
#3	-4	10	37.3	37.2	37.15	0.1	0.15	0.163333
#3	-4	11	37.35	37.2	37.59	0.15	-0.24	0.143333
#3	-4	12	37.3	37.2	37.64	0.1	-0.34	0.105833
#3	-4	13	37.25	37.3	37.74	-0.05	-0.49	0.0358333
#3	-4	14	37.1	37.54	37.59	-0.44	-0.49	-0.0833333
#3	-4	15	37.15	37.54	37.49	-0.39	-0.34	-0.19
#3	-3	16	37.15	37.49	37.49	-0.34	-0.34	-0.2675
#3	-3	17	37.3	37.45	37.69	-0.15	-0.39	-0.305
#3	-3	18	37.45	37.45	37.54	0	-0.09	-0.2925
#3	-3	19	37.4	37.54	37.54	-0.14	-0.14	-0.270833
#3	-3	20	37.45	37.54	37.49	-0.09	-0.04	-0.204167
#3	-3	21	37.35	37.49	37.45	-0.14	-0.1	-0.163333
#3	-3	22	37.45	37.45	37.45	0	0	-0.106667
#3	-3	23	37.45	37.45	36.65	0	0.8	0.005
#3	-3	0	37.45	37.35	37.59	0.1	-0.14	0.00916667
#3	-3	1	37.2	37.45	37.54	-0.25	-0.34	-0.0166667
#3	-3	2	37.35	37.3	37.54	0.05	-0.19	-0.0175
#3	-3	3	37.3	37.35	37.45	-0.05	-0.15	-0.0141667
#3	-3	4	37.15	37.25	37.35	-0.1	-0.2	-0.0391667
#3	-3	5	37.05	37.25	37.45	-0.2	-0.4	-0.155833
#3	-3	6	36.9	37.25	37.49	-0.35	-0.59	-0.230833
#3	-3	7	36.95	37.25	37.35	-0.3	-0.4	-0.24
#3	-3	8	36.75	37.25	37	-0.5	-0.25	-0.290833
#3	-3	9	36.95	37.3	37.05	-0.35	-0.1	-0.311667
#3	-3	10	37	37.3	37.2	-0.3	-0.2	-0.328333
#3	-3	11	37.05	37.35	37.2	-0.3	-0.15	-0.315833
#3	-3	12	37.3	37.3	37.2	0	0.1	-0.229167
#3	-3	13	37.2	37.25	37.3	-0.05	-0.1	-0.183333
#3	-3	14	37.25	37.1	37.54	0.15	-0.29	-0.1325
#3	-3	15	37.45	37.15	37.54	0.3	-0.09	-0.0775
#3	-2	16	37.35	37.15	37.49	0.2	-0.14	-0.0308333
#3	-2	17	37.25	37.3	37.45	-0.05	-0.2	-0.0141667
#3	-2	18	37.35	37.45	37.45	-0.1	-0.1	-0.0391667
#3	-2	19	37.35	37.4	37.54	-0.05	-0.19	-0.0466667
#3	-2	20	37.3	37.45	37.54	-0.15	-0.24	-0.0675
#3	-2	21	37.25	37.35	37.49	-0.1	-0.24	-0.113333
#3	-2	22	37.3	37.45	37.45	-0.15	-0.15	-0.143333
#3	-2	23	37.2	37.45	37.45	-0.25	-0.25	-0.164167
#3	-2	0	37.25	37.45	37.35	-0.2	-0.1	-0.1725
#3	-2	1	37.15	37.2	37.45	-0.05	-0.3	-0.181667
#3	-2	2	37.15	37.35	37.3	-0.2	-0.15	-0.178333
#3	-2	3	36.85	37.3	37.35	-0.45	-0.5	-0.229167
#3	-2	4	36.95	37.15	37.25	-0.2	-0.3	-0.245833
#3	-2	5	36.85	37.05	37.25	-0.2	-0.4	-0.254167
#3	-2	6	36.85	36.9	37.25	-0.05	-0.4	-0.266667
#3	-2	7	36.95	36.95	37.25	0	-0.3	-0.2625
#3	-2	8	36.9	36.75	37.25	0.15	-0.35	-0.25
#3	-2	9	36.9	36.95	37.3	-0.05	-0.4	-0.208333
#3	-2	10	36.95	37	37.3	-0.05	-0.35	-0.2
#3	-2	11	37.05	37.05	37.35	0	-0.3	-0.175
#3	-2	12	37.05	37.3	37.3	-0.25	-0.25	-0.179167
#3	-2	13	37.1	37.2	37.25	-0.1	-0.15	-0.175
#3	-2	14	36.95	37.25	37.1	-0.3	-0.15	-0.195833
#3	-2	15	37.1	37.45	37.15	-0.35	-0.05	-0.191667
#3	-1	16	37.2	37.35	37.15	-0.15	0.05	-0.166667
#3	-1	17	37.35	37.25	37.3	0.1	0.05	-0.129167
#3	-1	18	37.35	37.35	37.45	0	-0.1	-0.0958333
#3	-1	19	37.3	37.35	37.4	-0.05	-0.1	-0.0875
#3	-1	20	37.25	37.3	37.45	-0.05	-0.2	-0.0708333
#3	-1	21	37.15	37.25	37.35	-0.1	-0.2	-0.0625
#3	-1	22	37.2	37.3	37.45	-0.1	-0.25	-0.0833333
#3	-1	23	37.1	37.2	37.45	-0.1	-0.35	-0.133333
#3	-1	0	37.15	37.25	37.45	-0.1	-0.3	-0.158333
#3	-1	1	36.95	37.15	37.2	-0.2	-0.25	-0.183333
#3	-1	2	36.95	37.15	37.35	-0.2	-0.4	-0.2125
#3	-1	3	36.9	36.85	37.3	0.05	-0.4	-0.216667
#3	-1	4	36.85	36.95	37.15	-0.1	-0.3	-0.220833
#3	-1	5	36.75	36.85	37.05	-0.1	-0.3	-0.216667
#3	-1	6	36.75	36.85	36.9	-0.1	-0.15	-0.204167
#3	-1	7	36.65	36.95	36.95	-0.3	-0.3	-0.216667
#3	-1	8	36.65	36.9	36.75	-0.25	-0.1	-0.195833
#3	-1	9	36.7	36.9	36.95	-0.2	-0.25	-0.204167
#3	-1	10	36.7	36.95	37	-0.25	-0.3	-0.216667
#3	-1	11	36.75	37.05	37.05	-0.3	-0.3	-0.233333
#3	-1	12	36.75	37.05	37.3	-0.3	-0.55	-0.283333
#3	-1	13	36.75	37.1	37.2	-0.35	-0.45	-0.3
#3	-1	14	36.9	36.95	37.25	-0.05	-0.35	-0.304167
#3	-1	15	36.75	37.1	37.45	-0.35	-0.7	-0.354167
#3	0	16	36.9	37.2	37.35	-0.3	-0.45	-0.370833
#3	0	17	37.1	37.35	37.25	-0.25	-0.15	-0.354167
#3	0	18	37.2	37.35	37.35	-0.15	-0.15	-0.308333
#3	0	19	37.15	37.3	37.35	-0.15	-0.2	-0.270833
#3	0	20	37	37.25	37.3	-0.25	-0.3	-0.283333
#3	0	21	36.75	37.15	37.25	-0.4	-0.5	-0.270833
#3	0	22	36.6	37.2	37.3	-0.6	-0.7	-0.316667

## Sheet: #4
Horse ID	DAYS from Foaling	TIME	Hourly Max VTB-ST 0d	Hourly Max VTB-ST -1d	Hourly Max VTB-ST -2d	STd1	STd2	STd-6h
#4	-10	16	37.15
#4	-10	17	37.25
#4	-10	18	37.2
#4	-10	19	37.2
#4	-10	20	36.9
#4	-10	21	36.8
#4	-10	22	37
#4	-10	23	37.15
#4	-10	0	35.46
#4	-10	1	36.95
#4	-10	2	37
#4	-10	3	37.1
#4	-10	4	37.1
#4	-10	5	36.95
#4	-10	6	37
#4	-10	7	36.9
#4	-10	8	37.05
#4	-10	9	36.9
#4	-10	10	37.05
#4	-10	11	36.95
#4	-10	12	36.95
#4	-10	13	37
#4	-10	14	36.8
#4	-10	15	36.9
#4	-9	16	37.1	37.15
#4	-9	17	37.2	37.25
#4	-9	18	37.2	37.2
#4	-9	19	37.2	37.2
#4	-9	20	37.3	36.9
#4	-9	21	37.1	36.8
#4	-9	22	37	37
#4	-9	23	36.75	37.15
#4	-9	0	37	35.46
#4	-9	1	37.05	36.95
#4	-9	2	37.05	37
#4	-9	3	37	37.1
#4	-9	4	36.8	37.1
#4	-9	5	36.5	36.95
#4	-9	6	36.95	37
#4	-9	7	36.8	36.9
#4	-9	8	36.7	37.05
#4	-9	9	37	36.9
#4	-9	10	37.1	37.05
#4	-9	11	37.2	36.95
#4	-9	12	37	36.95
#4	-9	13	36.4	37
#4	-9	14	37.1	36.8
#4	-9	15	37.2	36.9
#4	-8	16	37.1	37.1	37.15	0	-0.05
#4	-8	17	37.05	37.2	37.25	-0.15	-0.2
#4	-8	18	37.2	37.2	37.2	0	0
#4	-8	19	37.2	37.2	37.2	0	0
#4	-8	20	36.16	37.3	36.9	-1.14	-0.74
#4	-8	21	37.2	37.1	36.8	0.1	0.4	-0.148333
#4	-8	22	37.25	37	37	0.25	0.25	-0.1025
#4	-8	23	37.25	36.75	37.15	0.5	0.1	-0.0233333
#4	-8	0	37.1	37	35.46	0.1	1.64	0.121667
#4	-8	1	37.1	37.05	36.95	0.05	0.15	0.138333
#4	-8	2	36.95	37.05	37	-0.1	-0.05	0.2825
#4	-8	3	35.86	37	37.1	-1.14	-1.24	0.0425
#4	-8	4	36.6	36.8	37.1	-0.2	-0.5	-0.0575
#4	-8	5	36.9	36.5	36.95	0.4	-0.05	-0.0783333
#4	-8	6	37.1	36.95	37	0.15	0.1	-0.2025
#4	-8	7	37	36.8	36.9	0.2	0.1	-0.194167
#4	-8	8	36.8	36.7	37.05	0.1	-0.25	-0.194167
#4	-8	9	35.86	37	36.9	-1.14	-1.04	-0.1775
#4	-8	10	36.9	37.1	37.05	-0.2	-0.15	-0.148333
#4	-8	11	36.9	37.2	36.95	-0.3	-0.05	-0.206667
#4	-8	12	36.95	37	36.95	-0.05	0	-0.231667
#4	-8	13	37.1	36.4	37	0.7	0.1	-0.19
#4	-8	14	37	37.1	36.8	-0.1	0.2	-0.169167
#4	-8	15	37.05	37.2	36.9	-0.15	0.15	0.0125
#4	-7	16	36.85	37.1	37.1	-0.25	-0.25	-5.92119e-16
#4	-7	17	37	37.05	37.2	-0.05	-0.2	0.00833333
#4	-7	18	37.3	37.2	37.2	0.1	0.1	0.0291667
#4	-7	19	36.95	37.2	37.2	-0.25	-0.25	-0.0791667
#4	-7	20	37	36.16	37.3	0.84	-0.3	-0.0425
#4	-7	21	36.8	37.2	37.1	-0.4	-0.3	-0.100833
#4	-7	22	37.1	37.25	37	-0.15	0.1	-0.0633333
#4	-7	23	37.2	37.25	36.75	-0.05	0.45	-0.00916667
#4	-7	0	37.1	37.1	37	0	0.1	-0.0175
#4	-7	1	36.7	37.1	37.05	-0.4	-0.35	-0.0383333
#4	-7	2	37.05	36.95	37.05	0.1	0	-0.075
#4	-7	3	37.05	35.86	37	1.19	0.05	0.0866667
#4	-7	4	37.1	36.6	36.8	0.5	0.3	0.1575
#4	-7	5	37.05	36.9	36.5	0.15	0.55	0.1825
#4	-7	6	37.15	37.1	36.95	0.05	0.2	0.195
#4	-7	7	37.15	37	36.8	0.15	0.35	0.299167
#4	-7	8	37.1	36.8	36.7	0.3	0.4	0.349167
#4	-7	9	36.95	35.86	37	1.09	-0.05	0.3325
#4	-7	10	37.1	36.9	37.1	0.2	0	0.2825
#4	-7	11	37.1	36.9	37.2	0.2	-0.1	0.2325
#4	-7	12	36.9	36.95	37	-0.05	-0.1	0.199167
#4	-7	13	36.8	37.1	36.4	-0.3	0.4	0.165833
#4	-7	14	36.95	37	37.1	-0.05	-0.15	0.0908333
#4	-7	15	36.95	37.05	37.2	-0.1	-0.25	-0.025
#4	-6	16	36.9	36.85	37.1	0.05	-0.2	-0.0541667
#4	-6	17	37.1	37	37.05	0.1	0.05	-0.05
#4	-6	18	36.75	37.3	37.2	-0.55	-0.45	-0.120833
#4	-6	19	37	36.95	37.2	0.05	-0.2	-0.141667
#4	-6	20	37.3	37	36.16	0.3	1.14	-0.005
#4	-6	21	37	36.8	37.2	0.2	-0.2	0.0241667
#4	-6	22	37	37.1	37.25	-0.1	-0.25	0.0075
#4	-6	23	37.15	37.2	37.25	-0.05	-0.1	-0.0175
#4	-6	0	37.2	37.1	37.1	0.1	0.1	0.0825
#4	-6	1	37	36.7	37.1	0.3	-0.1	0.111667
#4	-6	2	36.6	37.05	36.95	-0.45	-0.35	-0.075
#4	-6	3	36.8	37.05	35.86	-0.25	0.94	-0.0175
#4	-6	4	36.95	37.1	36.6	-0.15	0.35	0.0283333
#4	-6	5	36.85	37.05	36.9	-0.2	-0.05	0.02
#4	-6	6	37	37.15	37.1	-0.15	-0.1	-0.0175
#4	-6	7	37.1	37.15	37	-0.05	0.1	-0.03
#4	-6	8	37	37.1	36.8	-0.1	0.2	0.045
#4	-6	9	36.7	36.95	35.86	-0.25	0.84	0.0366667
#4	-6	10	36.8	37.1	36.9	-0.3	-0.1	-0.0133333
#4	-6	11	36.95	37.1	36.9	-0.15	0.05	-0.000833333
#4	-6	12	37.05	36.9	36.95	0.15	0.1	0.0408333
#4	-6	13	37.2	36.8	37.1	0.4	0.1	0.0783333
#4	-6	14	36.95	36.95	37	0	-0.05	0.0658333
#4	-6	15	37	36.95	37.05	0.05	-0.05	0.0166667
#4	-5	16	37.15	36.9	36.85	0.25	0.3	0.0958333
#4	-5	17	37.49	37.1	37	0.39	0.49	0.1775
#4	-5	18	37.49	36.75	37.3	0.74	0.19	0.234167
#4	-5	19	36.06	37	36.95	-0.94	-0.89	0.04
#4	-5	20	37.1	37.3	37	-0.2	0.1	0.0358333
#4	-5	21	37.1	37	36.8	0.1	0.3	0.0691667
#4	-5	22	37.1	37	37.1	0.1	0	0.0316667
#4	-5	23	37	37.15	37.2	-0.15	-0.2	-0.0708333
#4	-5	0	37.15	37.2	37.1	-0.05	0.05	-0.148333
#4	-5	1	36.8	37	36.7	-0.2	0.1	-0.00416667
#4	-5	2	36.95	36.6	37.05	0.35	-0.1	0.025
#4	-5	3	37	36.8	37.05	0.2	-0.05	0.00416667
#4	-5	4	37.15	36.95	37.1	0.2	0.05	0.0166667
#4	-5	5	37.15	36.85	37.05	0.3	0.1	0.0791667
#4	-5	6	36.95	37	37.15	-0.05	-0.2	0.0583333
#4	-5	7	37.15	37.1	37.15	0.05	0	0.0708333
#4	-5	8	36.95	37	37.1	-0.05	-0.15	0.0333333
#4	-5	9	36.95	36.7	36.95	0.25	0	0.0416667
#4	-5	10	37.05	36.8	37.1	0.25	-0.05	0.0375
#4	-5	11	37.1	36.95	37.1	0.15	0	0.0166667
#4	-5	12	37.1	37.05	36.9	0.05	0.2	0.0583333
#4	-5	13	37	37.2	36.8	-0.2	0.2	0.0541667
#4	-5	14	37.1	36.95	36.95	0.15	0.15	0.0958333
#4	-5	15	37.2	37	36.95	0.2	0.25	0.1125
#4	-4	16	37.2	37.15	36.9	0.05	0.3	0.125
#4	-4	17	37.4	37.49	37.1	-0.09	0.3	0.13
#4	-4	18	37.3	37.49	36.75	-0.19	0.55	0.139167
#4	-4	19	37.49	36.06	37	1.43	0.49	0.299167
#4	-4	20	37.49	37.1	37.3	0.39	0.19	0.3225
#4	-4	21	37.45	37.1	37	0.35	0.45	0.351667
#4	-4	22	37.4	37.1	37	0.3	0.4	0.380833
#4	-4	23	37.4	37	37.15	0.4	0.25	0.4175
#4	-4	0	37.4	37.15	37.2	0.25	0.2	0.425
#4	-4	1	37.4	36.8	37	0.6	0.4	0.348333
#4	-4	2	37.4	36.95	36.6	0.45	0.8	0.404167
#4	-4	3	37.2	37	36.8	0.2	0.4	0.3875
#4	-4	4	37.2	37.15	36.95	0.05	0.25	0.354167
#4	-4	5	36.95	37.15	36.85	-0.2	0.1	0.291667
#4	-4	6	37.05	36.95	37	0.1	0.05	0.266667
#4	-4	7	37.05	37.15	37.1	-0.1	-0.05	0.170833
#4	-4	8	37.1	36.95	37	0.15	0.1	0.0875
#4	-4	9	37	36.95	36.7	0.05	0.3	0.0666667
#4	-4	10	36.75	37.05	36.8	-0.3	-0.05	0.0125
#4	-4	11	36.9	37.1	36.95	-0.2	-0.05	-1.77636e-15
#4	-4	12	36.9	37.1	37.05	-0.2	-0.15	-0.0416667
#4	-4	13	36.9	37	37.2	-0.1	-0.3	-0.0625
#4	-4	14	36.95	37.1	36.95	-0.15	0	-0.0958333
#4	-4	15	37.1	37.2	37	-0.1	0.1	-0.125
#4	-3	16	37.15	37.2	37.15	-0.05	0	-0.1
#4	-3	17	37.1	37.4	37.49	-0.3	-0.39	-0.136667
#4	-3	18	37.2	37.3	37.49	-0.1	-0.29	-0.14
#4	-3	19	37.2	37.49	36.06	-0.29	1.14	-0.0358333
#4	-3	20	37	37.49	37.1	-0.49	-0.1	-0.0725
#4	-3	21	37.25	37.45	37.1	-0.2	0.15	-0.0766667
#4	-3	22	37.05	37.4	37.1	-0.35	-0.05	-0.105833
#4	-3	23	37.1	37.4	37	-0.3	0.1	-0.065
#4	-3	0	37.1	37.4	37.15	-0.3	-0.05	-0.0616667
#4	-3	1	37.25	37.4	36.8	-0.15	0.45	-0.1075
#4	-3	2	36.9	37.4	36.95	-0.5	-0.05	-0.104167
#4	-3	3	36.25	37.2	37	-0.95	-0.75	-0.241667
#4	-3	4	36.75	37.2	37.15	-0.45	-0.4	-0.279167
#4	-3	5	36.95	36.95	37.15	0	-0.2	-0.279167
#4	-3	6	36.95	37.05	36.95	-0.1	0	-0.258333
#4	-3	7	36.95	37.05	37.15	-0.1	-0.2	-0.308333
#4	-3	8	36.85	37.1	36.95	-0.25	-0.1	-0.291667
#4	-3	9	36.85	37	36.95	-0.15	-0.1	-0.170833
#4	-3	10	37	36.75	37.05	0.25	-0.05	-0.0833333
#4	-3	11	37.2	36.9	37.1	0.3	0.1	-0.0333333
#4	-3	12	36.85	36.9	37.1	-0.05	-0.25	-0.05
#4	-3	13	36.9	36.9	37	0	-0.1	-0.0333333
#4	-3	14	37	36.95	37.1	0.05	-0.1	-0.00833333
#4	-3	15	37.1	37.1	37.2	0	-0.1	0.00416667
#4	-2	16	37.05	37.15	37.2	-0.1	-0.15	-0.0333333
#4	-2	17	37.3	37.1	37.4	0.2	-0.1	-0.0583333
#4	-2	18	37.3	37.2	37.3	0.1	0	-0.025
#4	-2	19	36.9	37.2	37.49	-0.3	-0.59	-0.0908333
#4	-2	20	37	37	37.49	0	-0.49	-0.1275
#4	-2	21	37	37.25	37.45	-0.25	-0.45	-0.1775
#4	-2	22	36.8	37.05	37.4	-0.25	-0.6	-0.2275
#4	-2	23	36.95	37.1	37.4	-0.15	-0.45	-0.285833
#4	-2	0	36.35	37.1	37.4	-0.75	-1.05	-0.444167
#4	-2	1	36.8	37.25	37.4	-0.45	-0.6	-0.4575
#4	-2	2	36.75	36.9	37.4	-0.15	-0.65	-0.483333
#4	-2	3	36.7	36.25	37.2	0.45	-0.5	-0.429167
#4	-2	4	36.9	36.75	37.2	0.15	-0.3	-0.370833
#4	-2	5	36.65	36.95	36.95	-0.3	-0.3	-0.370833
#4	-2	6	36.7	36.95	37.05	-0.25	-0.35	-0.270833
#4	-2	7	36.75	36.95	37.05	-0.2	-0.3	-0.225
#4	-2	8	36.8	36.85	37.1	-0.05	-0.3	-0.1875
#4	-2	9	36.85	36.85	37	0	-0.15	-0.195833
#4	-2	10	36.8	37	36.75	-0.2	0.05	-0.195833
#4	-2	11	36.7	37.2	36.9	-0.5	-0.2	-0.204167
#4	-2	12	36.8	36.85	36.9	-0.05	-0.1	-0.166667
#4	-2	13	37	36.9	36.9	0.1	0.1	-0.108333
#4	-2	14	37.1	37	36.95	0.1	0.15	-0.0583333
#4	-2	15	37.1	37.1	37.1	0	0	-0.0458333
#4	-1	16	37	37.05	37.15	-0.05	-0.15	-0.05
#4	-1	17	36.95	37.3	37.1	-0.35	-0.15	-0.0333333
#4	-1	18	37	37.3	37.2	-0.3	-0.2	-0.0625
#4	-1	19	36.95	36.9	37.2	0.05	-0.25	-0.0958333
#4	-1	20	37.05	37	37	0.05	0.05	-0.108333
#4	-1	21	36.85	37	37.25	-0.15	-0.4	-0.154167
#4	-1	22	36.8	36.8	37.05	0	-0.25	-0.158333
#4	-1	23	36.7	36.95	37.1	-0.25	-0.4	-0.170833
#4	-1	0	36.9	36.35	37.1	0.55	-0.2	-0.1
#4	-1	1	36.75	36.8	37.25	-0.05	-0.5	-0.129167
#4	-1	2	36.6	36.75	36.9	-0.15	-0.3	-0.175
#4	-1	3	36.75	36.7	36.25	0.05	0.5	-0.0833333
#4	-1	4	36.75	36.9	36.75	-0.15	0	-0.075
#4	-1	5	36.55	36.65	36.95	-0.1	-0.4	-0.0625
#4	-1	6	36.55	36.7	36.95	-0.15	-0.4	-0.1375
#4	-1	7	36.75	36.75	36.95	0	-0.2	-0.108333
#4	-1	8	36.8	36.8	36.85	0	-0.05	-0.075
#4	-1	9	36.6	36.85	36.85	-0.25	-0.25	-0.1625
#4	-1	10	36.5	36.8	37	-0.3	-0.5	-0.216667
#4	-1	11	36.6	36.7	37.2	-0.1	-0.6	-0.233333
#4	-1	12	36.65	36.8	36.85	-0.15	-0.2	-0.216667
#4	-1	13	36.75	37	36.9	-0.25	-0.15	-0.233333
#4	-1	14	36.8	37.1	37	-0.3	-0.2	-0.270833
#4	-1	15	36.8	37.1	37.1	-0.3	-0.3	-0.279167
#4	0	16	36.85	37	37.05	-0.15	-0.2	-0.241667
#4	0	17	36.8	36.95	37.3	-0.15	-0.5	-0.2375
#4	0	18	36.85	37	37.3	-0.15	-0.45	-0.258333
#4	0	19	36.85	36.95	36.9	-0.1	-0.05	-0.2375
#4	0	20	36.35	37.05	37	-0.7	-0.65	-0.308333

## Sheet: #5
Horse ID	DAYS from Foaling	TIME	Hourly Max VTB-ST 0d	Hourly Max VTB-ST -1d	Hourly Max VTB-ST -2d	STd1	STd2	STd-6h
#5	-9	17	37.1
#5	-9	18	37.25
#5	-9	19	37.2
#5	-9	20	37.2
#5	-9	21	37
#5	-9	22	37.05
#5	-9	23	36.95
#5	-9	0	37.05
#5	-9	1	37.1
#5	-9	2	36.3
#5	-9	3	36.95
#5	-9	4	37.05
#5	-9	5	37
#5	-9	6	37.05
#5	-9	7	36.75
#5	-9	8	36.85
#5	-9	9	36.95
#5	-9	10	37.2
#5	-9	11	37.1
#5	-9	12	37.1
#5	-9	13	37.05
#5	-9	14	37.05
#5	-9	15	37.05
#5	-8	16	36.95
#5	-8	17	37.15	37.1
#5	-8	18	37.25	37.25
#5	-8	19	37.15	37.2
#5	-8	20	36.9	37.2
#5	-8	21	37.05	37
#5	-8	22	36.95	37.05
#5	-8	23	35.96	36.95
#5	-8	0	36.7	37.05
#5	-8	1	36.95	37.1
#5	-8	2	36.85	36.3
#5	-8	3	36.3	36.95
#5	-8	4	36.25	37.05
#5	-8	5	36.6	37
#5	-8	6	37.05	37.05
#5	-8	7	37	36.75
#5	-8	8	37.1	36.85
#5	-8	9	37.25	36.95
#5	-8	10	37.15	37.2
#5	-8	11	37.25	37.1
#5	-8	12	37.25	37.1
#5	-8	13	37.25	37.05
#5	-8	14	37.2	37.05
#5	-8	15	37.05	37.05
#5	-7	16	37.35	36.95
#5	-7	17	37.25	37.15	37.1	0.1	0.15
#5	-7	18	37.3	37.25	37.25	0.05	0.05
#5	-7	19	37.15	37.15	37.2	0	-0.05
#5	-7	20	37.1	36.9	37.2	0.2	-0.1
#5	-7	21	37.15	37.05	37	0.1	0.15
#5	-7	22	37.15	36.95	37.05	0.2	0.1	0.0791667
#5	-7	23	37.2	35.96	36.95	1.24	0.25	0.1825
#5	-7	0	37.05	36.7	37.05	0.35	0	0.203333
#5	-7	1	36.3	36.95	37.1	-0.65	-0.8	0.0866667
#5	-7	2	36.85	36.85	36.3	0	0.55	0.124167
#5	-7	3	36.95	36.3	36.95	0.65	0	0.1575
#5	-7	4	36.95	36.25	37.05	0.7	-0.1	0.1825
#5	-7	5	36.9	36.6	37	0.3	-0.1	0.075
#5	-7	6	36.85	37.05	37.05	-0.2	-0.2	0.0125
#5	-7	7	36.95	37	36.75	-0.05	0.2	0.145833
#5	-7	8	37.15	37.1	36.85	0.05	0.3	0.129167
#5	-7	9	37.05	37.25	36.95	-0.2	0.1	0.0666667
#5	-7	10	37.25	37.15	37.2	0.1	0.05	0.0291667
#5	-7	11	37.25	37.25	37.1	0	0.15	0.025
#5	-7	12	37.3	37.25	37.1	0.05	0.2	0.0791667
#5	-7	13	37.2	37.25	37.05	-0.05	0.15	0.075
#5	-7	14	37.2	37.2	37.05	0	0.15	0.0583333
#5	-7	15	37.3	37.05	37.05	0.25	0.25	0.108333
#5	-6	16	37.4	37.35	36.95	0.05	0.45	0.1375
#5	-6	17	37.3	37.25	37.15	0.05	0.15	0.141667
#5	-6	18	37.25	37.3	37.25	-0.05	0	0.116667
#5	-6	19	36.95	37.15	37.15	-0.2	-0.2	0.075
#5	-6	20	37.35	37.1	36.9	0.25	0.45	0.120833
#5	-6	21	37	37.15	37.05	-0.15	-0.05	0.0625
#5	-6	22	36.95	37.15	36.95	-0.2	0	0.00416667
#5	-6	23	35.81	37.2	35.96	-1.39	-0.15	-0.140833
#5	-6	0	36.55	37.05	36.7	-0.5	-0.15	-0.190833
#5	-6	1	36.95	36.3	36.95	0.65	0	-0.103333
#5	-6	2	37	36.85	36.85	0.15	0.15	-0.136667
#5	-6	3	36.85	36.95	36.3	-0.1	0.55	-0.0825
#5	-6	4	37	36.95	36.25	0.05	0.75	0.000833333
#5	-6	5	36.85	36.9	36.6	-0.05	0.25	0.145833
#5	-6	6	36.85	36.85	37.05	0	-0.2	0.183333
#5	-6	7	36.9	36.95	37	-0.05	-0.1	0.116667
#5	-6	8	37.05	37.15	37.1	-0.1	-0.05	0.0791667
#5	-6	9	36.21	37.05	37.25	-0.84	-1.04	-0.115
#5	-6	10	37	37.25	37.15	-0.25	-0.15	-0.215
#5	-6	11	37.1	37.25	37.25	-0.15	-0.15	-0.256667
#5	-6	12	37.15	37.3	37.25	-0.15	-0.1	-0.260833
#5	-6	13	37.35	37.2	37.25	0.15	0.1	-0.2275
#5	-6	14	37.3	37.2	37.2	0.1	0.1	-0.198333
#5	-6	15	37.15	37.3	37.05	-0.15	0.1	-0.0458333
#5	-5	16	37.2	37.4	37.35	-0.2	-0.15	-0.0416667
#5	-5	17	37.1	37.3	37.25	-0.2	-0.15	-0.0458333
#5	-5	18	37.2	37.25	37.3	-0.05	-0.1	-0.0375
#5	-5	19	37.2	36.95	37.15	0.25	0.05	-0.0333333
#5	-5	20	37.1	37.35	37.1	-0.25	0	-0.0708333
#5	-5	21	34.67	37	37.15	-2.33	-2.48	-0.4675
#5	-5	22	37	36.95	37.15	0.05	-0.15	-0.446667
#5	-5	23	36.95	35.81	37.2	1.14	-0.25	-0.343333
#5	-5	0	36.8	36.55	37.05	0.25	-0.25	-0.330833
#5	-5	1	36.95	36.95	36.3	0	0.65	-0.301667
#5	-5	2	37.3	37	36.85	0.3	0.45	-0.218333
#5	-5	3	37.3	36.85	36.95	0.45	0.35	0.249167
#5	-5	4	37.35	37	36.95	0.35	0.4	0.32
#5	-5	5	37.35	36.85	36.9	0.5	0.45	0.325
#5	-5	6	37.35	36.85	36.85	0.5	0.5	0.408333
#5	-5	7	37.3	36.9	36.95	0.4	0.35	0.416667
#5	-5	8	37.1	37.05	37.15	0.05	-0.05	0.354167
#5	-5	9	37	36.21	37.05	0.79	-0.05	0.349167
#5	-5	10	36.95	37	37.25	-0.05	-0.3	0.2575
#5	-5	11	37.05	37.1	37.25	-0.05	-0.2	0.1575
#5	-5	12	37.05	37.15	37.3	-0.1	-0.25	0.045
#5	-5	13	37.35	37.35	37.2	0	0.15	-0.005
#5	-5	14	37.35	37.3	37.2	0.05	0.15	0.0116667
#5	-5	15	37.49	37.15	37.3	0.34	0.19	-0.00583333
#5	-4	16	37.45	37.2	37.4	0.25	0.05	0.0483333
#5	-4	17	37.49	37.1	37.3	0.39	0.19	0.1175
#5	-4	18	37.45	37.2	37.25	0.25	0.2	0.184167
#5	-4	19	37.45	37.2	36.95	0.25	0.5	0.234167
#5	-4	20	37.54	37.1	37.35	0.44	0.19	0.27
#5	-4	21	36.65	34.67	37	1.98	-0.35	0.361667
#5	-4	22	36.85	37	36.95	-0.15	-0.1	0.315833
#5	-4	23	37.2	36.95	35.81	0.25	1.39	0.404167
#5	-4	0	37.2	36.8	36.55	0.4	0.65	0.454167
#5	-4	1	37.2	36.95	36.95	0.25	0.25	0.433333
#5	-4	2	37.05	37.3	37	-0.25	0.05	0.364167
#5	-4	3	37.05	37.3	36.85	-0.25	0.2	0.224167
#5	-4	4	36.85	37.35	37	-0.5	-0.15	0.190833
#5	-4	5	37.25	37.35	36.85	-0.1	0.4	0.0791667
#5	-4	6	37.2	37.35	36.85	-0.15	0.35	0.00833333
#5	-4	7	36.85	37.3	36.9	-0.45	-0.05	-0.075
#5	-4	8	36.8	37.1	37.05	-0.3	-0.25	-0.104167
#5	-4	9	37.25	37	36.21	0.25	1.04	0.0075
#5	-4	10	37.45	36.95	37	0.5	0.45	0.140833
#5	-4	11	37.45	37.05	37.1	0.4	0.35	0.178333
#5	-4	12	37.54	37.05	37.15	0.49	0.39	0.235
#5	-4	13	37.49	37.35	37.35	0.14	0.14	0.3
#5	-4	14	37.35	37.35	37.3	0	0.05	0.35
#5	-4	15	37.4	37.49	37.15	-0.09	0.25	0.255833
#5	-3	16	37.3	37.45	37.2	-0.15	0.1	0.1725
#5	-3	17	37.45	37.49	37.1	-0.04	0.35	0.135833
#5	-3	18	37.3	37.45	37.2	-0.15	0.1	0.0583333
#5	-3	19	37.35	37.45	37.2	-0.1	0.15	0.0391667
#5	-3	20	37.3	37.54	37.1	-0.24	0.2	0.0316667
#5	-3	21	37.15	36.65	34.67	0.5	2.48	0.266667
#5	-3	22	36.01	36.85	37	-0.84	-0.99	0.118333
#5	-3	23	36.75	37.2	36.95	-0.45	-0.2	0.0383333
#5	-3	0	37.25	37.2	36.8	0.05	0.45	0.0841667
#5	-3	1	37.3	37.2	36.95	0.1	0.35	0.1175
#5	-3	2	37.2	37.05	37.3	0.15	-0.1	0.125
#5	-3	3	34.92	37.05	37.3	-2.13	-2.38	-0.499167
#5	-3	4	37.25	36.85	37.35	0.4	-0.1	-0.321667
#5	-3	5	37.25	37.25	37.35	0	-0.1	-0.275833
#5	-3	6	37.05	37.2	37.35	-0.15	-0.3	-0.355
#5	-3	7	37.15	36.85	37.3	0.3	-0.15	-0.38
#5	-3	8	37.15	36.8	37.1	0.35	0.05	-0.350833
#5	-3	9	37.35	37.25	37	0.1	0.35	0.0625
#5	-3	10	37.64	37.45	36.95	0.19	0.69	0.110833
#5	-3	11	37.59	37.45	37.05	0.14	0.54	0.175833
#5	-3	12	37.49	37.54	37.05	-0.05	0.44	0.245833
#5	-3	13	37.45	37.49	37.35	-0.04	0.1	0.238333
#5	-3	14	37.45	37.35	37.35	0.1	0.1	0.221667
#5	-3	15	37.54	37.4	37.49	0.14	0.05	0.2
#5	-2	16	37.49	37.3	37.45	0.19	0.04	0.145833
#5	-2	17	37.45	37.45	37.49	0	-0.04	0.0858333
#5	-2	18	37.35	37.3	37.45	0.05	-0.1	0.0491667
#5	-2	19	37.45	37.35	37.45	0.1	0	0.0525
#5	-2	20	37.35	37.3	37.54	0.05	-0.19	0.0241667
#5	-2	21	37	37.15	36.65	-0.15	0.35	0.025
#5	-2	22	37.35	36.01	36.85	1.34	0.5	0.159167
#5	-2	23	37.4	36.75	37.2	0.65	0.2	0.233333
#5	-2	0	37.4	37.25	37.2	0.15	0.2	0.266667
#5	-2	1	35.81	37.3	37.2	-1.49	-1.39	0.0183333
#5	-2	2	37.15	37.2	37.05	-0.05	0.1	0.0341667
#5	-2	3	37.25	34.92	37.05	2.33	0.2	0.228333
#5	-2	4	37.2	37.25	36.85	-0.05	0.35	0.1
#5	-2	5	37.15	37.25	37.25	-0.1	-0.1	0.0125
#5	-2	6	36.95	37.05	37.2	-0.1	-0.25	-0.0458333
#5	-2	7	36.85	37.15	36.85	-0.3	0	0.169167
#5	-2	8	37.05	37.15	36.8	-0.1	0.25	0.1775
#5	-2	9	37.54	37.35	37.25	0.19	0.29	0.00666667
#5	-2	10	37.4	37.64	37.45	-0.24	-0.05	-0.0425
#5	-2	11	37.35	37.59	37.45	-0.24	-0.1	-0.0541667
#5	-2	12	37.35	37.49	37.54	-0.14	-0.19	-0.0525
#5	-2	13	37.35	37.45	37.49	-0.1	-0.14	-0.0475
#5	-2	14	37.35	37.45	37.35	-0.1	0	-0.0683333
#5	-2	15	37.45	37.54	37.4	-0.09	0.05	-0.111667
#5	-1	16	37.4	37.49	37.3	-0.09	0.1	-0.0866667
#5	-1	17	37.45	37.45	37.45	0	0	-0.0583333
#5	-1	18	37.45	37.35	37.3	0.1	0.15	-0.01
#5	-1	19	37.3	37.45	37.35	-0.15	-0.05	-0.00666667
#5	-1	20	36.5	37.35	37.3	-0.85	-0.8	-0.135833
#5	-1	21	37.25	37	37.15	0.25	0.1	-0.103333
#5	-1	22	37.35	37.35	36.01	0	1.34	0.0075
#5	-1	23	37.25	37.4	36.75	-0.15	0.5	0.0366667
#5	-1	0	37.2	37.4	37.25	-0.2	-0.05	-0.005
#5	-1	1	37.15	35.81	37.3	1.34	-0.15	0.110833
#5	-1	2	35.91	37.15	37.2	-1.24	-1.29	0.0375
#5	-1	3	36.4	37.25	34.92	-0.85	1.48	0.0608333
#5	-1	4	37.05	37.2	37.25	-0.15	-0.2	-0.08
#5	-1	5	36.95	37.15	37.25	-0.2	-0.3	-0.150833
#5	-1	6	36.95	36.95	37.05	0	-0.1	-0.138333
#5	-1	7	36.9	36.85	37.15	0.05	-0.25	-0.254167
#5	-1	8	36.8	37.05	37.15	-0.25	-0.35	-0.0933333
#5	-1	9	36.9	37.54	37.35	-0.64	-0.45	-0.236667
#5	-1	10	37.05	37.4	37.64	-0.35	-0.59	-0.285833
#5	-1	11	37.2	37.35	37.59	-0.15	-0.39	-0.289167
#5	-1	12	37.25	37.35	37.49	-0.1	-0.24	-0.309167
#5	-1	13	37.05	37.35	37.45	-0.3	-0.4	-0.350833
#5	-1	14	37	37.35	37.45	-0.35	-0.45	-0.3675
#5	-1	15	37.1	37.45	37.54	-0.35	-0.44	-0.3425
#5	0	16	37.2	37.4	37.49	-0.2	-0.29	-0.305
#5	0	17	37.25	37.45	37.45	-0.2	-0.2	-0.293333
#5	0	18	37.15	37.45	37.35	-0.3	-0.2	-0.306667
#5	0	19	37.25	37.3	37.45	-0.05	-0.2	-0.269167
#5	0	20	37.1	36.5	37.35	0.6	-0.25	-0.173333

## Sheet: #6
Horse ID	DAYS from Foaling	TIME	Hourly Max VTB-ST 0d	Hourly Max VTB-ST -1d	Hourly Max VTB-ST -2d	STd1	STd2	STd-6h
#6	-11	12	36.85
#6	-11	13	37.1
#6	-11	14	36.8
#6	-11	15	36.95
#6	-10	16	37.15
#6	-10	17	37
#6	-10	18	37.1
#6	-10	19	37.15
#6	-10	20	37
#6	-10	21	37.05
#6	-10	22	37.1
#6	-10	23	37.2
#6	-10	0	37.2
#6	-10	1	37.15
#6	-10	2	37
#6	-10	3	37.05
#6	-10	4	36.9
#6	-10	5	36.95
#6	-10	6	36.85
#6	-10	7	36.6
#6	-10	8	36.7
#6	-10	9	36.7
#6	-10	10	36.9
#6	-10	11	37.1
#6	-10	12	37.1	36.85
#6	-10	13	37.2	37.1
#6	-10	14	37.2	36.8
#6	-10	15	37.2	36.95
#6	-9	16	37.05	37.15
#6	-9	17	37.25	37
#6	-9	18	37.2	37.1
#6	-9	19	37.2	37.15
#6	-9	20	37.2	37
#6	-9	21	37.1	37.05
#6	-9	22	37.05	37.1
#6	-9	23	37.15	37.2
#6	-9	0	37	37.2
#6	-9	1	37	37.15
#6	-9	2	37	37
#6	-9	3	37	37.05
#6	-9	4	37	36.9
#6	-9	5	37.1	36.95
#6	-9	6	36.9	36.85
#6	-9	7	36.9	36.6
#6	-9	8	36.9	36.7
#6	-9	9	37.15	36.7
#6	-9	10	37.2	36.9
#6	-9	11	37.2	37.1
#6	-9	12	37.3	37.1	36.85	0.2	0.45
#6	-9	13	37.1	37.2	37.1	-0.1	0
#6	-9	14	37.4	37.2	36.8	0.2	0.6
#6	-9	15	37.45	37.2	36.95	0.25	0.5
#6	-8	16	37.25	37.05	37.15	0.2	0.1
#6	-8	17	37.2	37.25	37	-0.05	0.2	0.2125
#6	-8	18	37.4	37.2	37.1	0.2	0.3	0.2
#6	-8	19	37.35	37.2	37.15	0.15	0.2	0.2375
#6	-8	20	37.2	37.2	37	0	0.2	0.1875
#6	-8	21	37.25	37.1	37.05	0.15	0.2	0.154167
#6	-8	22	37.2	37.05	37.1	0.15	0.1	0.15
#6	-8	23	37.25	37.15	37.2	0.1	0.05	0.15
#6	-8	0	37.25	37	37.2	0.25	0.05	0.133333
#6	-8	1	37.25	37	37.15	0.25	0.1	0.133333
#6	-8	2	37.2	37	37	0.2	0.2	0.15
#6	-8	3	37.2	37	37.05	0.2	0.15	0.15
#6	-8	4	37.3	37	36.9	0.3	0.4	0.1875
#6	-8	5	37.1	37.1	36.95	0	0.15	0.1875
#6	-8	6	37.1	36.9	36.85	0.2	0.25	0.2
#6	-8	7	36.9	36.9	36.6	0	0.3	0.195833
#6	-8	8	36.95	36.9	36.7	0.05	0.25	0.1875
#6	-8	9	36.9	37.15	36.7	-0.25	0.2	0.154167
#6	-8	10	37	37.2	36.9	-0.2	0.1	0.0875
#6	-8	11	37.05	37.2	37.1	-0.15	-0.05	0.0583333
#6	-8	12	37.05	37.3	37.1	-0.25	-0.05	-0.00416667
#6	-8	13	37.15	37.1	37.2	0.05	-0.05	-0.0291667
#6	-8	14	37.25	37.4	37.2	-0.15	0.05	-0.0625
#6	-8	15	37.3	37.45	37.2	-0.15	0.1	-0.0625
#6	-7	16	37.3	37.25	37.05	0.05	0.25	-0.0291667
#6	-7	17	37.35	37.2	37.25	0.15	0.1	0.00833333
#6	-7	18	37.3	37.4	37.2	-0.1	0.1	0.0333333
#6	-7	19	37.3	37.35	37.2	-0.05	0.1	0.0375
#6	-7	20	37.3	37.2	37.2	0.1	0.1	0.0625
#6	-7	21	37.15	37.25	37.1	-0.1	0.05	0.0625
#6	-7	22	37.25	37.2	37.05	0.05	0.2	0.0583333
#6	-7	23	37.3	37.25	37.15	0.05	0.15	0.0541667
#6	-7	0	36.9	37.25	37	-0.35	-0.1	0.0166667
#6	-7	1	36.9	37.25	37	-0.35	-0.1	-0.025
#6	-7	2	37.05	37.2	37	-0.15	0.05	-0.05
#6	-7	3	36.9	37.2	37	-0.3	-0.1	-0.0791667
#6	-7	4	36.95	37.3	37	-0.35	-0.05	-0.133333
#6	-7	5	37.05	37.1	37.1	-0.05	-0.05	-0.158333
#6	-7	6	36.95	37.1	36.9	-0.15	0.05	-0.129167
#6	-7	7	36.9	36.9	36.9	0	0	-0.0916667
#6	-7	8	37.3	36.95	36.9	0.35	0.4	-0.0208333
#6	-7	9	37.2	36.9	37.15	0.3	0.05	0.0416667
#6	-7	10	37.3	37	37.2	0.3	0.1	0.108333
#6	-7	11	37.35	37.05	37.2	0.3	0.15	0.154167
#6	-7	12	37.4	37.05	37.3	0.35	0.1	0.2
#6	-7	13	37.3	37.15	37.1	0.15	0.2	0.229167
#6	-7	14	37.2	37.25	37.4	-0.05	-0.2	0.145833
#6	-7	15	37.3	37.3	37.45	0	-0.15	0.104167
#6	-6	16	37.35	37.3	37.25	0.05	0.1	0.0833333
#6	-6	17	37.49	37.35	37.2	0.14	0.29	0.0816667
#6	-6	18	37.45	37.3	37.4	0.15	0.05	0.0608333
#6	-6	19	37.4	37.3	37.35	0.1	0.05	0.0441667
#6	-6	20	37.4	37.3	37.2	0.1	0.2	0.09
#6	-6	21	37.4	37.15	37.25	0.25	0.15	0.135833
#6	-6	22	37.35	37.25	37.2	0.1	0.15	0.144167
#6	-6	23	37.3	37.3	37.25	0	0.05	0.1125
#6	-6	0	37.2	36.9	37.25	0.3	-0.05	0.116667
#6	-6	1	37.3	36.9	37.25	0.4	0.05	0.141667
#6	-6	2	37.25	37.05	37.2	0.2	0.05	0.1375
#6	-6	3	37.25	36.9	37.2	0.35	0.05	0.1375
#6	-6	4	37.15	36.95	37.3	0.2	-0.15	0.120833
#6	-6	5	37.2	37.05	37.1	0.15	0.1	0.1375
#6	-6	6	37.1	36.95	37.1	0.15	0	0.129167
#6	-6	7	37.1	36.9	36.9	0.2	0.2	0.125
#6	-6	8	37.15	37.3	36.95	-0.15	0.2	0.108333
#6	-6	9	37.15	37.2	36.9	-0.05	0.25	0.0916667
#6	-6	10	37.2	37.3	37	-0.1	0.2	0.0958333
#6	-6	11	37.1	37.35	37.05	-0.25	0.05	0.0583333
#6	-6	12	37.05	37.4	37.05	-0.35	0	0.0166667
#6	-6	13	37	37.3	37.15	-0.3	-0.15	-0.0541667
#6	-6	14	37	37.2	37.25	-0.2	-0.25	-0.0958333
#6	-6	15	37.2	37.3	37.3	-0.1	-0.1	-0.129167
#6	-5	16	37.49	37.35	37.3	0.14	0.19	-0.11
#6	-5	17	37.4	37.49	37.35	-0.09	0.05	-0.0966667
#6	-5	18	37.45	37.45	37.3	0	0.15	-0.055
#6	-5	19	37.45	37.4	37.3	0.05	0.15	-0.000833333
#6	-5	20	37.4	37.4	37.3	0	0.1	0.045
#6	-5	21	37.4	37.4	37.15	0	0.25	0.0825
#6	-5	22	37.2	37.35	37.25	-0.15	-0.05	0.0383333
#6	-5	23	37.3	37.3	37.3	0	0	0.0416667
#6	-5	0	37.25	37.2	36.9	0.05	0.35	0.0625
#6	-5	1	37.15	37.3	36.9	-0.15	0.25	0.0541667
#6	-5	2	37.35	37.25	37.05	0.1	0.3	0.0791667
#6	-5	3	37.2	37.25	36.9	-0.05	0.3	0.0791667
#6	-5	4	37.2	37.15	36.95	0.05	0.25	0.120833
#6	-5	5	37.2	37.2	37.05	0	0.15	0.133333
#6	-5	6	37.15	37.1	36.95	0.05	0.2	0.120833
#6	-5	7	37	37.1	36.9	-0.1	0.1	0.1125
#6	-5	8	36.95	37.15	37.3	-0.2	-0.35	0.0333333
#6	-5	9	37.1	37.15	37.2	-0.05	-0.1	1.18424e-15
#6	-5	10	37.25	37.2	37.3	0.05	-0.05	-0.025
#6	-5	11	37.25	37.1	37.35	0.15	-0.1	-0.0333333
#6	-5	12	37.3	37.05	37.4	0.25	-0.1	-0.0416667
#6	-5	13	37.25	37	37.3	0.25	-0.05	-0.025
#6	-5	14	37.35	37	37.2	0.35	0.15	0.0625
#6	-5	15	37.35	37.2	37.3	0.15	0.05	0.0916667
#6	-4	16	37.2	37.49	37.35	-0.29	-0.15	0.055
#6	-4	17	37.3	37.4	37.49	-0.1	-0.19	0.0266667
#6	-4	18	37.49	37.45	37.45	0.04	0.04	0.0208333
#6	-4	19	37.45	37.45	37.4	0	0.05	0.00833333
#6	-4	20	37.4	37.4	37.4	0	0	-0.0333333
#6	-4	21	37.4	37.4	37.4	0	0	-0.05
#6	-4	22	37.25	37.2	37.35	0.05	-0.1	-0.0175
#6	-4	23	37.3	37.3	37.3	0	0	0.00666667
#6	-4	0	37.35	37.25	37.2	0.1	0.15	0.0208333
#6	-4	1	37.3	37.15	37.3	0.15	0	0.0291667
#6	-4	2	37.15	37.35	37.25	-0.2	-0.1	0.00416667
#6	-4	3	37.05	37.2	37.25	-0.15	-0.2	-0.025
#6	-4	4	36.95	37.2	37.15	-0.25	-0.2	-0.0583333
#6	-4	5	37.1	37.2	37.2	-0.1	-0.1	-0.075
#6	-4	6	37.2	37.15	37.1	0.05	0.1	-0.0833333
#6	-4	7	37.25	37	37.1	0.25	0.15	-0.0625
#6	-4	8	37	36.95	37.15	0.05	-0.15	-0.0458333
#6	-4	9	36.9	37.1	37.15	-0.2	-0.25	-0.0541667
#6	-4	10	36.9	37.25	37.2	-0.35	-0.3	-0.0708333
#6	-4	11	37	37.25	37.1	-0.25	-0.1	-0.0833333
#6	-4	12	37.15	37.3	37.05	-0.15	0.1	-0.1
#6	-4	13	37.05	37.25	37	-0.2	0.05	-0.145833
#6	-4	14	37.15	37.35	37	-0.2	0.15	-0.141667
#6	-4	15	37.45	37.35	37.2	0.1	0.25	-0.075
#6	-3	16	37.35	37.2	37.49	0.15	-0.14	-0.02
#6	-3	17	37.45	37.3	37.4	0.15	0.05	0.0258333
#6	-3	18	37.4	37.49	37.45	-0.09	-0.05	0.0183333
#6	-3	19	37.49	37.45	37.45	0.04	0.04	0.0375
#6	-3	20	37.49	37.4	37.4	0.09	0.09	0.0566667
#6	-3	21	37.45	37.4	37.4	0.05	0.05	0.0358333
#6	-3	22	37.49	37.25	37.2	0.24	0.29	0.0791667
#6	-3	23	37.4	37.3	37.3	0.1	0.1	0.0791667
#6	-3	0	37.4	37.35	37.25	0.05	0.15	0.1075
#6	-3	1	37.35	37.3	37.15	0.05	0.2	0.121667
#6	-3	2	37.35	37.15	37.35	0.2	0	0.123333
#6	-3	3	37.35	37.05	37.2	0.3	0.15	0.1525
#6	-3	4	37.2	36.95	37.2	0.25	0	0.129167
#6	-3	5	37.25	37.1	37.2	0.15	0.05	0.129167
#6	-3	6	37.2	37.2	37.15	0	0.05	0.116667
#6	-3	7	37.25	37.25	37	0	0.25	0.116667
#6	-3	8	37.15	37	36.95	0.15	0.2	0.129167
#6	-3	9	37.2	36.9	37.1	0.3	0.1	0.125
#6	-3	10	37.1	36.9	37.25	0.2	-0.15	0.108333
#6	-3	11	37.15	37	37.25	0.15	-0.1	0.0958333
#6	-3	12	37.15	37.15	37.3	0	-0.15	0.0791667
#6	-3	13	37.1	37.05	37.25	0.05	-0.15	0.05
#6	-3	14	37.25	37.15	37.35	0.1	-0.1	0.0208333
#6	-3	15	37.25	37.45	37.35	-0.2	-0.1	-0.0375
#6	-2	16	37.15	37.35	37.2	-0.2	-0.05	-0.0625
#6	-2	17	37.2	37.45	37.3	-0.25	-0.1	-0.0958333
#6	-2	18	37.35	37.4	37.49	-0.05	-0.14	-0.0991667
#6	-2	19	37.35	37.49	37.45	-0.14	-0.1	-0.110833
#6	-2	20	37.3	37.49	37.4	-0.19	-0.1	-0.135
#6	-2	21	37.3	37.45	37.4	-0.15	-0.1	-0.130833
#6	-2	22	37.15	37.49	37.25	-0.34	-0.1	-0.146667
#6	-2	23	37.1	37.4	37.3	-0.3	-0.2	-0.159167
#6	-2	0	37.1	37.4	37.35	-0.3	-0.25	-0.189167
#6	-2	1	37.2	37.35	37.3	-0.15	-0.1	-0.19
#6	-2	2	37.1	37.35	37.15	-0.25	-0.05	-0.190833
#6	-2	3	37.2	37.35	37.05	-0.15	0.15	-0.17
#6	-2	4	37.05	37.2	36.95	-0.15	0.1	-0.1375
#6	-2	5	37.15	37.25	37.1	-0.1	0.05	-0.1
#6	-2	6	37.05	37.2	37.2	-0.15	-0.15	-0.0791667
#6	-2	7	36.95	37.25	37.25	-0.3	-0.3	-0.108333
#6	-2	8	37	37.15	37	-0.15	0	-0.0958333
#6	-2	9	37.1	37.2	36.9	-0.1	0.2	-0.0875
#6	-2	10	37.2	37.1	36.9	0.1	0.3	-0.05
#6	-2	11	37.05	37.15	37	-0.1	0.05	-0.05
#6	-2	12	37.2	37.15	37.15	0.05	0.05	-0.0166667
#6	-2	13	37.2	37.1	37.05	0.1	0.15	0.0541667
#6	-2	14	37.1	37.25	37.15	-0.15	-0.05	0.05
#6	-2	15	37.2	37.25	37.45	-0.05	-0.25	0.0166667
#6	-1	16	36.95	37.15	37.35	-0.2	-0.4	-0.0666667
#6	-1	17	37.05	37.2	37.45	-0.15	-0.4	-0.108333
#6	-1	18	37.15	37.35	37.4	-0.2	-0.25	-0.154167
#6	-1	19	37.15	37.35	37.49	-0.2	-0.34	-0.22
#6	-1	20	37.2	37.3	37.49	-0.1	-0.29	-0.235833
#6	-1	21	37.15	37.3	37.45	-0.15	-0.3	-0.248333
#6	-1	22	37.05	37.15	37.49	-0.1	-0.44	-0.243333
#6	-1	23	36.95	37.1	37.4	-0.15	-0.45	-0.2475
#6	-1	0	36.9	37.1	37.4	-0.2	-0.5	-0.268333
#6	-1	1	37.05	37.2	37.35	-0.15	-0.3	-0.260833
#6	-1	2	36.85	37.1	37.35	-0.25	-0.5	-0.290833
#6	-1	3	36.95	37.2	37.35	-0.25	-0.4	-0.3075
#6	-1	4	36.95	37.05	37.2	-0.1	-0.25	-0.291667
#6	-1	5	36.9	37.15	37.25	-0.25	-0.35	-0.291667
#6	-1	6	36.85	37.05	37.2	-0.2	-0.35	-0.279167
#6	-1	7	36.9	36.95	37.25	-0.05	-0.35	-0.275
#6	-1	8	36.75	37	37.15	-0.25	-0.4	-0.266667
#6	-1	9	37.1	37.1	37.2	0	-0.1	-0.220833
#6	-1	10	36.8	37.2	37.1	-0.4	-0.3	-0.25
#6	-1	11	36.8	37.05	37.15	-0.25	-0.35	-0.25
#6	-1	12	36.7	37.2	37.15	-0.5	-0.45	-0.283333
#6	-1	13	36.85	37.2	37.1	-0.35	-0.25	-0.3
#6	-1	14	37	37.1	37.25	-0.1	-0.25	-0.275
#6	-1	15	36.9	37.2	37.25	-0.3	-0.35	-0.320833
#6	0	16	37.05	36.95	37.15	0.1	-0.1	-0.2625
#6	0	17	37.1	37.05	37.2	0.05	-0.1	-0.216667
#6	0	18	37.1	37.15	37.35	-0.05	-0.25	-0.1625
#6	0	19	37.25	37.15	37.35	0.1	-0.1	-0.1125
#6	0	20	37.2	37.2	37.3	0	-0.1	-0.0916667
#6	0	21	37.2	37.15	37.3	0.05	-0.1	-0.0416667
#6	0	22	37	37.05	37.15	-0.05	-0.15	-0.0583333
#6	0	23	36.75	36.95	37.1	-0.2	-0.35	-0.1

## Sheet: #7
Horse ID	DAYS from Foaling	TIME	Hourly Max VTB-ST 0d	Hourly Max VTB-ST -1d	Hourly Max VTB-ST -2d	STd1	STd2	STd-6h
#7	-12	15	36.55
#7	-11	16	36.25
#7	-11	17	36.7
#7	-11	18	36.85
#7	-11	19	36.75
#7	-11	20	36.7
#7	-11	21	36.85
#7	-11	22	37.25
#7	-11	23	37.25
#7	-11	0	37.3
#7	-11	1	36.7
#7	-11	2	36.95
#7	-11	3	36.95
#7	-11	4	37.1
#7	-11	5	36.95
#7	-11	6	36.95
#7	-11	7	36.85
#7	-11	8	36.45
#7	-11	9	36.85
#7	-11	10	37.25
#7	-11	11	37.3
#7	-11	12	37.25
#7	-11	13	36.85
#7	-11	14	36.9
#7	-11	15	37.25	36.55
#7	-10	16	37.1	36.25
#7	-10	17	37.1	36.7
#7	-10	18	37.1	36.85
#7	-10	19	37.1	36.75
#7	-10	20	37.1	36.7
#7	-10	21	37	36.85
#7	-10	22	37.4	37.25
#7	-10	23	37.4	37.25
#7	-10	0	37.45	37.3
#7	-10	1	37.2	36.7
#7	-10	2	37.1	36.95
#7	-10	3	37	36.95
#7	-10	4	36.9	37.1
#7	-10	5	36.95	36.95
#7	-10	6	37	36.95
#7	-10	7	37.1	36.85
#7	-10	8	36.65	36.45
#7	-10	9	35.96	36.85
#7	-10	10	36.45	37.25
#7	-10	11	36.75	37.3
#7	-10	12	36.95	37.25
#7	-10	13	37	36.85
#7	-10	14	37	36.9
#7	-10	15	36.7	37.25	36.55	-0.55	0.15
#7	-9	16	36.8	37.1	36.25	-0.3	0.55
#7	-9	17	37.3	37.1	36.7	0.2	0.6
#7	-9	18	36.85	37.1	36.85	-0.25	0
#7	-9	19	37.05	37.1	36.75	-0.05	0.3
#7	-9	20	37.45	37.1	36.7	0.35	0.75	0.145833
#7	-9	21	37.1	37	36.85	0.1	0.25	0.208333
#7	-9	22	37.3	37.4	37.25	-0.1	0.05	0.183333
#7	-9	23	37.1	37.4	37.25	-0.3	-0.15	0.0791667
#7	-9	0	37.05	37.45	37.3	-0.4	-0.25	0.0458333
#7	-9	1	36.75	37.2	36.7	-0.45	0.05	-0.00833333
#7	-9	2	37.1	37.1	36.95	0	0.15	-0.0875
#7	-9	3	37.05	37	36.95	0.05	0.1	-0.104167
#7	-9	4	36.85	36.9	37.1	-0.05	-0.25	-0.125
#7	-9	5	36.55	36.95	36.95	-0.4	-0.4	-0.154167
#7	-9	6	36.75	37	36.95	-0.25	-0.2	-0.1375
#7	-9	7	36.75	37.1	36.85	-0.35	-0.1	-0.141667
#7	-9	8	37.05	36.65	36.45	0.4	0.6	-0.0708333
#7	-9	9	37	35.96	36.85	1.04	0.15	0.0158333
#7	-9	10	36.3	36.45	37.25	-0.15	-0.95	-0.0508333
#7	-9	11	36.85	36.75	37.3	0.1	-0.45	-0.0133333
#7	-9	12	37.2	36.95	37.25	0.25	-0.05	0.0408333
#7	-9	13	37.64	37	36.85	0.64	0.79	0.1975
#7	-9	14	36.85	37	36.9	-0.15	-0.05	0.0975
#7	-9	15	37.05	36.7	37.25	0.35	-0.2	0.0108333
#7	-8	16	36.65	36.8	37.1	-0.15	-0.45	0.0525
#7	-8	17	37.1	37.3	37.1	-0.2	0	0.065
#7	-8	18	37.15	36.85	37.1	0.3	0.05	0.0775
#7	-8	19	37.15	37.05	37.1	0.1	0.05	-0.0291667
#7	-8	20	36.9	37.45	37.1	-0.55	-0.2	-0.075
#7	-8	21	36.75	37.1	37	-0.35	-0.25	-0.1375
#7	-8	22	37.25	37.3	37.4	-0.05	-0.15	-0.104167
#7	-8	23	37.3	37.1	37.4	0.2	-0.1	-0.0791667
#7	-8	0	37.4	37.05	37.45	0.35	-0.05	-0.0833333
#7	-8	1	37.05	36.75	37.2	0.3	-0.15	-0.0833333
#7	-8	2	36.95	37.1	37.1	-0.15	-0.15	-0.0458333
#7	-8	3	37.15	37.05	37	0.1	0.15	0.025
#7	-8	4	36.85	36.85	36.9	0	-0.05	0.0375
#7	-8	5	36.95	36.55	36.95	0.4	0	0.0625
#7	-8	6	36.65	36.75	37	-0.1	-0.35	0
#7	-8	7	36.7	36.75	37.1	-0.05	-0.4	-0.05
#7	-8	8	36.55	37.05	36.65	-0.5	-0.1	-0.075
#7	-8	9	36.55	37	35.96	-0.45	0.59	-0.0841667
#7	-8	10	36.6	36.3	36.45	0.3	0.15	-0.0425
#7	-8	11	36.8	36.85	36.75	-0.05	0.05	-0.0758333
#7	-8	12	35.91	37.2	36.95	-1.29	-1.04	-0.2325
#7	-8	13	36.21	37.64	37	-1.43	-0.79	-0.38
#7	-8	14	35.66	36.85	37	-1.19	-1.34	-0.540833
#7	-8	15	36.6	37.05	36.7	-0.45	-0.1	-0.598333
#7	-7	16	36.8	36.65	36.8	0.15	0	-0.623333
#7	-7	17	36.95	37.1	37.3	-0.15	-0.35	-0.665
#7	-7	18	36.65	37.15	36.85	-0.5	-0.2	-0.529167
#7	-7	19	37.15	37.15	37.05	0	0.1	-0.335833
#7	-7	20	36.95	36.9	37.45	0.05	-0.5	-0.1625
#7	-7	21	36.45	36.75	37.1	-0.3	-0.65	-0.195833
#7	-7	22	36.55	37.25	37.3	-0.7	-0.75	-0.329167
#7	-7	23	36.6	37.3	37.1	-0.7	-0.5	-0.3875
#7	-7	0
#7	-7	1
#7	-7	2
#7	-7	3
#7	-7	4
#7	-7	5
#7	-7	6
#7	-7	7
#7	-7	8
#7	-7	9
#7	-7	10	36.11	36.6	36.3	-0.49	-0.19
#7	-7	11	36.25	36.8	36.85	-0.55	-0.6
#7	-7	12	36.75	35.91	37.2	0.84	-0.45
#7	-7	13	36.85	36.21	37.64	0.64	-0.79
#7	-7	14	37	35.66	36.85	1.34	0.15
#7	-7	15	36.45	36.6	37.05	-0.15	-0.6	-0.0708333
#7	-6	16	36.75	36.8	36.65	-0.05	0.1	-0.01
#7	-6	17	37.05	36.95	37.1	0.1	-0.05	0.09
#7	-6	18	36.45	36.65	37.15	-0.2	-0.7	-0.0175
#7	-6	19	36.65	37.15	37.15	-0.5	-0.5	-0.0883333
#7	-6	20	36.95	36.95	36.9	0	0.05	-0.208333
#7	-6	21	36.25	36.45	36.75	-0.2	-0.5	-0.204167
#7	-6	22	36.11	36.55	37.25	-0.44	-1.14	-0.34
#7	-6	23	37.05	36.6	37.3	0.45	-0.25	-0.3275
#7	-6	0	36.7		37.4
#7	-6	1	36.85		37.05
#7	-6	2	37.05		36.95
#7	-6	3	37.3		37.15
#7	-6	4	37.2		36.85
#7	-6	5	36.5		36.95
#7	-6	6	36.4		36.65
#7	-6	7	36.21		36.7
#7	-6	8	36.65		36.55
#7	-6	9	36.55		36.55
#7	-6	10	36.75	36.11	36.6	0.64	0.15
#7	-6	11	36.9	36.25	36.8	0.65	0.1
#7	-6	12	36.7	36.75	35.91	-0.05	0.79
#7	-6	13	36.9	36.85	36.21	0.05	0.69
#7	-6	14	37.15	37	35.66	0.15	1.49
#7	-6	15	37.3	36.45	36.6	0.85	0.7	0.5175
#7	-5	16	36.9	36.75	36.8	0.15	0.1	0.4725
#7	-5	17	36.95	37.05	36.95	-0.1	0	0.401667
#7	-5	18	37.2	36.45	36.65	0.75	0.55	0.448333
#7	-5	19	36.95	36.65	37.15	0.3	-0.2	0.395
#7	-5	20	37.05	36.95	36.95	0.1	0.1	0.275
#7	-5	21	37.15	36.25	36.45	0.9	0.7	0.279167
#7	-5	22	37.15	36.11	36.55	1.04	0.6	0.395
#7	-5	23	37.3	37.05	36.6	0.25	0.7	0.4825
#7	-5	0	37.3	36.7
#7	-5	1	37	36.85
#7	-5	2	36.7	37.05
#7	-5	3	36.65	37.3
#7	-5	4	36.85	37.2
#7	-5	5	35.91	36.5
#7	-5	6	36.5	36.4
#7	-5	7	36.95	36.21
#7	-5	8	36.4	36.65
#7	-5	9	36.45	36.55
#7	-5	10	36.3	36.75	36.11	-0.45	0.19
#7	-5	11	36.8	36.9	36.25	-0.1	0.55
#7	-5	12	36.6	36.7	36.75	-0.1	-0.15
#7	-5	13	36.75	36.9	36.85	-0.15	-0.1
#7	-5	14	36.95	37.15	37	-0.2	-0.05
#7	-5	15	36.85	37.3	36.45	-0.45	0.4	-0.0508333
#7	-4	16	37.05	36.9	36.75	0.15	0.3	0.00833333
#7	-4	17	36.7	36.95	37.05	-0.25	-0.35	-0.0791667
#7	-4	18	36.7	37.2	36.45	-0.5	0.25	-0.0791667
#7	-4	19	37.3	36.95	36.65	0.35	0.65	0.025
#7	-4	20	37.2	37.05	36.95	0.15	0.25	0.0791667
#7	-4	21	37.1	37.15	36.25	-0.05	0.85	0.15
#7	-4	22	37.4	37.15	36.11	0.25	1.29	0.240833
#7	-4	23	37.45	37.3	37.05	0.15	0.4	0.336667
#7	-4	0	36.9	37.3	36.7	-0.4	0.2	0.340833
#7	-4	1	36.65	37	36.85	-0.35	-0.2	0.211667
#7	-4	2	36.75	36.7	37.05	0.05	-0.3	0.1575
#7	-4	3	37.05	36.65	37.3	0.4	-0.25	0.103333
#7	-4	4	36.7	36.85	37.2	-0.15	-0.5	-0.0791667
#7	-4	5	36.55	35.91	36.5	0.64	0.05	-0.0675
#7	-4	6	36.55	36.5	36.4	0.05	0.15	-0.0341667
#7	-4	7	36.85	36.95	36.21	-0.1	0.64	0.0566667
#7	-4	8	36.85	36.4	36.65	0.45	0.2	0.131667
#7	-4	9	37.45	36.45	36.55	1	0.9	0.2775
#7	-4	10	37.1	36.3	36.75	0.8	0.35	0.4275
#7	-4	11	37.1	36.8	36.9	0.3	0.2	0.411667
#7	-4	12	37.05	36.6	36.7	0.45	0.35	0.461667
#7	-4	13	36.95	36.75	36.9	0.2	0.05	0.4375
#7	-4	14	36.85	36.95	37.15	-0.1	-0.3	0.35
#7	-4	15	37.25	36.85	37.3	0.4	-0.05	0.220833
#7	-3	16	37.2	37.05	36.9	0.15	0.3	0.1625
#7	-3	17	37.05	36.7	36.95	0.35	0.1	0.158333
#7	-3	18	36.8	36.7	37.2	0.1	-0.4	0.0666667
#7	-3	19	36.75	37.3	36.95	-0.55	-0.2	-0.0166667
#7	-3	20	37.15	37.2	37.05	-0.05	0.1	0.0208333
#7	-3	21	37.15	37.1	37.15	0.05	0	-0.00416667
#7	-3	22	36.5	37.4	37.15	-0.9	-0.65	-0.170833
#7	-3	23	37.25	37.45	37.3	-0.2	-0.05	-0.229167
#7	-3	0	36.7	36.9	37.3	-0.2	-0.6	-0.270833
#7	-3	1	36.8	36.65	37	0.15	-0.2	-0.2125
#7	-3	2	37.3	36.75	36.7	0.55	0.6	-0.120833
#7	-3	3	37.35	37.05	36.65	0.3	0.7	-0.0416667
#7	-3	4	36.11	36.7	36.85	-0.59	-0.74	-0.0233333
#7	-3	5	36.6	36.55	35.91	0.05	0.69	0.0591667
#7	-3	6	36.6	36.55	36.5	0.05	0.1	0.138333
#7	-3	7	37.15	36.85	36.95	0.3	0.2	0.184167
#7	-3	8	37.15	36.85	36.4	0.3	0.75	0.175833
#7	-3	9	36.95	37.45	36.45	-0.5	0.5	0.0925
#7	-3	10	36.9	37.1	36.3	-0.2	0.6	0.236667
#7	-3	11	36.65	37.1	36.8	-0.45	-0.15	0.125
#7	-3	12	36.7	37.05	36.6	-0.35	0.1	0.0916667
#7	-3	13	36.55	36.95	36.75	-0.4	-0.2	-5.92119e-16
#7	-3	14	36.95	36.85	36.95	0.1	0	-0.0791667
#7	-3	15	37	37.25	36.85	-0.25	0.15	-0.0875
#7	-2	16	36.9	37.2	37.05	-0.3	-0.15	-0.158333
#7	-2	17	37.3	37.05	36.7	0.25	0.6	-0.0375
#7	-2	18	37.15	36.8	36.7	0.35	0.45	0.05
#7	-2	19	37.35	36.75	37.3	0.6	0.05	0.154167
#7	-2	20	37.2	37.15	37.2	0.05	0	0.15
#7	-2	21	37.35	37.15	37.1	0.2	0.25	0.195833
#7	-2	22	36.45	36.5	37.4	-0.05	-0.95	0.15
#7	-2	23	36.9	37.25	37.45	-0.35	-0.55	0.00416667
#7	-2	0	36.75	36.7	36.9	0.05	-0.15	-0.0708333
#7	-2	1	36.8	36.8	36.65	0	0.15	-0.1125
#7	-2	2	36.65	37.3	36.75	-0.65	-0.1	-0.179167
#7	-2	3	36.7	37.35	37.05	-0.65	-0.35	-0.3
#7	-2	4	36.25	36.11	36.7	0.14	-0.45	-0.2425
#7	-2	5	36.6	36.6	36.55	0	0.05	-0.163333
#7	-2	6	36.9	36.6	36.55	0.3	0.35	-0.100833
#7	-2	7	36.45	37.15	36.85	-0.7	-0.4	-0.205
#7	-2	8	36.7	37.15	36.85	-0.45	-0.15	-0.1925
#7	-2	9	36.65	36.95	37.45	-0.3	-0.8	-0.200833
#7	-2	10	36.25	36.9	37.1	-0.65	-0.85	-0.3
#7	-2	11	36.65	36.65	37.1	0	-0.45	-0.341667
#7	-2	12	36.85	36.7	37.05	0.15	-0.2	-0.4
#7	-2	13	36.6	36.55	36.95	0.05	-0.35	-0.333333
#7	-2	14	36.55	36.95	36.85	-0.4	-0.3	-0.341667
#7	-2	15	36.65	37	37.25	-0.35	-0.6	-0.329167
#7	-1	16	36.55	36.9	37.2	-0.35	-0.65	-0.2875
#7	-1	17	36.55	37.3	37.05	-0.75	-0.5	-0.354167
#7	-1	18	36.45	37.15	36.8	-0.7	-0.35	-0.4375
#7	-1	19	36.9	37.35	36.75	-0.45	0.15	-0.4375
#7	-1	20	36.95	37.2	37.15	-0.25	-0.2	-0.416667
#7	-1	21	36.95	37.35	37.15	-0.4	-0.2	-0.3875
#7	-1	22	36.55	36.45	36.5	0.1	0.05	-0.291667
#7	-1	23	36.65	36.9	37.25	-0.25	-0.6	-0.258333
#7	-1	0	36.06	36.75	36.7	-0.69	-0.64	-0.281667
#7	-1	1	36.75	36.8	36.8	-0.05	-0.05	-0.265
#7	-1	2	36.6	36.65	37.3	-0.05	-0.7	-0.29
#7	-1	3	36.6	36.7	37.35	-0.1	-0.75	-0.310833
#7	-1	4	36.21	36.25	36.11	-0.04	0.1	-0.318333
#7	-1	5	36.6	36.6	36.6	0	0	-0.2475
#7	-1	6	36.21	36.9	36.6	-0.69	-0.39	-0.226667
#7	-1	7	36.55	36.45	37.15	0.1	-0.6	-0.26
#7	-1	8	36.25	36.7	37.15	-0.45	-0.9	-0.31
#7	-1	9	36.8	36.65	36.95	0.15	-0.15	-0.239167
#7	-1	10	36.55	36.25	36.9	0.3	-0.35	-0.248333
#7	-1	11	36.3	36.65	36.65	-0.35	-0.35	-0.306667
#7	-1	12	36.3	36.85	36.7	-0.55	-0.4	-0.295833
#7	-1	13	36.16	36.6	36.55	-0.44	-0.39	-0.323333
#7	-1	14	36.25	36.55	36.95	-0.3	-0.7	-0.294167
#7	-1	15	36.06	36.65	37	-0.59	-0.94	-0.421667
#7	0	16	35.91	36.55	36.9	-0.64	-0.99	-0.553333
#7	0	17	36.45	36.55	37.3	-0.1	-0.85	-0.574167
#7	0	18	36.8	36.45	37.15	0.35	-0.35	-0.495
#7	0	19	35.96	36.9	37.35	-0.94	-1.39	-0.62
#7	0	20	35.71	36.95	37.2	-1.24	-1.49	-0.764167

## Sheet: #8
Horse ID	DAYS from Foaling	TIME	Hourly Max VTB-ST 0d	Hourly Max VTB-ST -1d	Hourly Max VTB-ST -2d	STd1	STd2	STd-6h
#8	-10	16	37.4
#8	-10	17	37.45
#8	-10	18	37.49
#8	-10	19	37.49
#8	-10	20	37.45
#8	-10	21	37.49
#8	-10	22	37.54
#8	-10	23	36.9
#8	-10	0	36.4
#8	-10	1	36.3
#8	-10	2	37.49
#8	-10	3	37.4
#8	-10	4	37.45
#8	-10	5	37.4
#8	-10	6	37.25
#8	-10	7	37.1
#8	-10	8	37
#8	-10	9	37.2
#8	-10	10	37.2
#8	-10	11	37.25
#8	-10	12	37.3
#8	-10	13	37.35
#8	-10	14	37.3
#8	-10	15	37.4
#8	-9	16	37.45	37.4
#8	-9	17	37.35	37.45
#8	-9	18	37.49	37.49
#8	-9	19	37.59	37.49
#8	-9	20	37.59	37.45
#8	-9	21	36.9	37.49
#8	-9	22	37.4	37.54
#8	-9	23	37.59	36.9
#8	-9	0	37.54	36.4
#8	-9	1	37.4	36.3
#8	-9	2	37.1	37.49
#8	-9	3	36.7	37.4
#8	-9	4	37	37.45
#8	-9	5	37.05	37.4
#8	-9	6	37.1	37.25
#8	-9	7	37.15	37.1
#8	-9	8	37.3	37
#8	-9	9	37.4	37.2
#8	-9	10	37.64	37.2
#8	-9	11	37.64	37.25
#8	-9	12	37.64	37.3
#8	-9	13	37.64	37.35
#8	-9	14	37.4	37.3
#8	-9	15	37.45	37.4
#8	-8	16	37.4	37.45	37.4	-0.05	0
#8	-8	17	37.25	37.35	37.45	-0.1	-0.2
#8	-8	18	37.25	37.49	37.49	-0.24	-0.24
#8	-8	19	37.3	37.59	37.49	-0.29	-0.19
#8	-8	20	37.3	37.59	37.45	-0.29	-0.15
#8	-8	21	37.25	36.9	37.49	0.35	-0.24	-0.136667
#8	-8	22	37.4	37.4	37.54	0	-0.14	-0.144167
#8	-8	23	37.49	37.59	36.9	-0.1	0.59	-0.0783333
#8	-8	0	37.45	37.54	36.4	-0.09	1.05	0.0416667
#8	-8	1	37.54	37.4	36.3	0.14	1.24	0.196667
#8	-8	2	37.59	37.1	37.49	0.49	0.1	0.2825
#8	-8	3	37.45	36.7	37.4	0.75	0.05	0.34
#8	-8	4	37.45	37	37.45	0.45	0	0.389167
#8	-8	5	37.3	37.05	37.4	0.25	-0.1	0.360833
#8	-8	6	37.15	37.1	37.25	0.05	-0.1	0.276667
#8	-8	7	37.2	37.15	37.1	0.05	0.1	0.174167
#8	-8	8	37.15	37.3	37	-0.15	0.15	0.125
#8	-8	9	37.15	37.4	37.2	-0.25	-0.05	0.0333333
#8	-8	10	37.3	37.64	37.2	-0.34	0.1	-0.0241667
#8	-8	11	37.35	37.64	37.25	-0.29	0.1	-0.0525
#8	-8	12	37.45	37.64	37.3	-0.19	0.15	-0.0516667
#8	-8	13	37.49	37.64	37.35	-0.15	0.14	-0.065
#8	-8	14	37.64	37.4	37.3	0.24	0.34	-0.0166667
#8	-8	15	37.49	37.45	37.4	0.04	0.09	0.0191667
#8	-7	16	37.49	37.4	37.45	0.09	0.04	0.05
#8	-7	17	37.59	37.25	37.35	0.34	0.24	0.114167
#8	-7	18	37.59	37.25	37.49	0.34	0.1	0.154167
#8	-7	19	37.54	37.3	37.59	0.24	-0.05	0.170833
#8	-7	20	37.64	37.3	37.59	0.34	0.05	0.155
#8	-7	21	37.54	37.25	36.9	0.29	0.64	0.221667
#8	-7	22	37.69	37.4	37.4	0.29	0.29	0.259167
#8	-7	23	37.69	37.49	37.59	0.2	0.1	0.235833
#8	-7	0	37.64	37.45	37.54	0.19	0.1	0.223333
#8	-7	1	37.64	37.54	37.4	0.1	0.24	0.235833
#8	-7	2	37.54	37.59	37.1	-0.05	0.44	0.235833
#8	-7	3	37.49	37.45	36.7	0.04	0.79	0.2275
#8	-7	4	37.45	37.45	37	0	0.45	0.216667
#8	-7	5	37.49	37.3	37.05	0.19	0.44	0.244167
#8	-7	6	37.54	37.15	37.1	0.39	0.44	0.289167
#8	-7	7	37.49	37.2	37.15	0.29	0.34	0.313333
#8	-7	8	37.4	37.15	37.3	0.25	0.1	0.31
#8	-7	9	37.25	37.15	37.4	0.1	-0.15	0.236667
#8	-7	10	37.3	37.3	37.64	0	-0.34	0.170833
#8	-7	11	37.35	37.35	37.64	0	-0.29	0.0941667
#8	-7	12	37.59	37.45	37.64	0.14	-0.05	0.0325
#8	-7	13	37.64	37.49	37.64	0.15	0	-0.0075
#8	-7	14	37.54	37.64	37.4	-0.1	0.14	-0.0333333
#8	-7	15	37.4	37.49	37.45	-0.09	-0.05	-0.0408333
#8	-6	16	37.35	37.49	37.4	-0.14	-0.05	-0.0283333
#8	-6	17	37.4	37.59	37.25	-0.19	0.15	-0.0075
#8	-6	18	37.59	37.59	37.25	0	0.34	0.0133333
#8	-6	19	37.59	37.54	37.3	0.05	0.29	0.0291667
#8	-6	20	37.54	37.64	37.3	-0.1	0.24	0.0375
#8	-6	21	37.59	37.54	37.25	0.05	0.34	0.0816667
#8	-6	22	37.45	37.69	37.4	-0.24	0.05	0.0816667
#8	-6	23	37.35	37.69	37.49	-0.34	-0.14	0.045
#8	-6	0	37.25	37.64	37.45	-0.39	-0.2	-0.0325
#8	-6	1	36.4	37.64	37.54	-1.24	-1.14	-0.259167
#8	-6	2	37.1	37.54	37.59	-0.44	-0.49	-0.348333
#8	-6	3	37.2	37.49	37.45	-0.29	-0.25	-0.425833
#8	-6	4	37.3	37.45	37.45	-0.15	-0.15	-0.435
#8	-6	5	37.3	37.49	37.3	-0.19	0	-0.410833
#8	-6	6	37.25	37.54	37.15	-0.29	0.1	-0.3775
#8	-6	7	37.2	37.49	37.2	-0.29	0	-0.203333
#8	-6	8	37.05	37.4	37.15	-0.35	-0.1	-0.163333
#8	-6	9	36.8	37.25	37.15	-0.45	-0.35	-0.185
#8	-6	10	36.8	37.3	37.3	-0.5	-0.5	-0.243333
#8	-6	11	37.2	37.35	37.35	-0.15	-0.15	-0.2525
#8	-6	12	37.1	37.59	37.45	-0.49	-0.35	-0.306667
#8	-6	13	37.2	37.64	37.49	-0.44	-0.29	-0.343333
#8	-6	14	37.25	37.54	37.64	-0.29	-0.39	-0.3625
#8	-6	15	37.15	37.4	37.49	-0.25	-0.34	-0.345
#8	-5	16	37.4	37.35	37.49	0.05	-0.09	-0.265
#8	-5	17	37.4	37.4	37.59	0	-0.19	-0.255833
#8	-5	18	37.45	37.59	37.59	-0.14	-0.14	-0.209167
#8	-5	19	37.45	37.59	37.54	-0.14	-0.09	-0.1675
#8	-5	20	37.49	37.54	37.64	-0.05	-0.15	-0.1275
#8	-5	21	37.54	37.59	37.54	-0.05	0	-0.0825
#8	-5	22	37.49	37.45	37.69	0.04	-0.2	-0.0925
#8	-5	23	37.45	37.35	37.69	0.1	-0.24	-0.0883333
#8	-5	0	37.49	37.25	37.64	0.24	-0.15	-0.0575
#8	-5	1	37.49	36.4	37.64	1.09	-0.15	0.04
#8	-5	2	37.4	37.1	37.54	0.3	-0.14	0.07
#8	-5	3	36.75	37.2	37.49	-0.45	-0.74	-0.025
#8	-5	4	37.25	37.3	37.45	-0.05	-0.2	-0.0325
#8	-5	5	37.3	37.3	37.49	0	-0.19	-0.0366667
#8	-5	6	37.3	37.25	37.54	0.05	-0.24	-0.06
#8	-5	7	37.4	37.2	37.49	0.2	-0.09	-0.129167
#8	-5	8	37.35	37.05	37.4	0.3	-0.05	-0.121667
#8	-5	9	37.25	36.8	37.25	0.45	0	0.015
#8	-5	10	37.2	36.8	37.3	0.4	-0.1	0.0608333
#8	-5	11	37.2	37.2	37.35	0	-0.15	0.0641667
#8	-5	12	37.25	37.1	37.59	0.15	-0.34	0.0641667
#8	-5	13	37.2	37.2	37.64	0	-0.44	0.0183333
#8	-5	14	37.3	37.25	37.54	0.05	-0.24	-0.0183333
#8	-5	15	37.4	37.15	37.4	0.25	0	-0.035
#8	-4	16	37.49	37.4	37.35	0.09	0.14	-0.0408333
#8	-4	17	37.69	37.4	37.4	0.29	0.29	0.02
#8	-4	18	37.64	37.45	37.59	0.19	0.05	0.0558333
#8	-4	19	37.64	37.45	37.59	0.19	0.05	0.1125
#8	-4	20	37.74	37.49	37.54	0.25	0.2	0.165833
#8	-4	21	37.79	37.54	37.59	0.25	0.2	0.1825
#8	-4	22	37.4	37.49	37.45	-0.09	-0.05	0.151667
#8	-4	23	37.69	37.45	37.35	0.24	0.34	0.151667
#8	-4	0	37.69	37.49	37.25	0.2	0.44	0.185
#8	-4	1	37.64	37.49	36.4	0.15	1.24	0.280833
#8	-4	2	37.4	37.4	37.1	0	0.3	0.268333
#8	-4	3	36.5	36.75	37.2	-0.25	-0.7	0.151667
#8	-4	4	37.4	37.25	37.3	0.15	0.1	0.184167
#8	-4	5	37.49	37.3	37.3	0.19	0.19	0.1675
#8	-4	6	37.49	37.3	37.25	0.19	0.24	0.15
#8	-4	7	37.45	37.4	37.2	0.05	0.25	0.0591667
#8	-4	8	37.25	37.35	37.05	-0.1	0.2	0.0425
#8	-4	9	37.05	37.25	36.8	-0.2	0.25	0.125833
#8	-4	10	37.3	37.2	36.8	0.1	0.5	0.155
#8	-4	11	37.4	37.2	37.2	0.2	0.2	0.156667
#8	-4	12	37.4	37.25	37.1	0.15	0.3	0.158333
#8	-4	13	37.54	37.2	37.2	0.34	0.34	0.19
#8	-4	14	37.69	37.3	37.25	0.39	0.44	0.250833
#8	-4	15	37.69	37.4	37.15	0.29	0.54	0.315833
#8	-3	16	37.59	37.49	37.4	0.1	0.19	0.29
#8	-3	17	37.69	37.69	37.4	0	0.29	0.280833
#8	-3	18	37.74	37.64	37.45	0.1	0.29	0.275833
#8	-3	19	37.74	37.64	37.45	0.1	0.29	0.251667
#8	-3	20	37.54	37.74	37.49	-0.2	0.05	0.17
#8	-3	21	37.49	37.79	37.54	-0.3	-0.05	0.0716667
#8	-3	22	37.49	37.4	37.49	0.09	0	0.055
#8	-3	23	37.4	37.69	37.45	-0.29	-0.05	0.0025
#8	-3	0	37.45	37.69	37.49	-0.24	-0.04	-0.0533333
#8	-3	1	35.51	37.64	37.49	-2.13	-1.98	-0.428333
#8	-3	2	37.1	37.4	37.4	-0.3	-0.3	-0.465833
#8	-3	3	37.35	36.5	36.75	0.85	0.6	-0.315833
#8	-3	4	37.4	37.4	37.25	0	0.15	-0.310833
#8	-3	5	37.35	37.49	37.3	-0.14	0.05	-0.29
#8	-3	6	37.35	37.49	37.3	-0.14	0.05	-0.274167
#8	-3	7	37.35	37.45	37.4	-0.1	-0.05	0.0558333
#8	-3	8	37.64	37.25	37.35	0.39	0.29	0.1625
#8	-3	9	37.54	37.05	37.25	0.49	0.29	0.106667
#8	-3	10	37.3	37.3	37.2	0	0.1	0.1025
#8	-3	11	37.25	37.4	37.2	-0.15	0.05	0.101667
#8	-3	12	37.1	37.4	37.25	-0.3	-0.15	0.0716667
#8	-3	13	36.95	37.54	37.2	-0.59	-0.25	0.0141667
#8	-3	14	36.9	37.69	37.3	-0.79	-0.4	-0.141667
#8	-3	15	37.1	37.69	37.4	-0.59	-0.3	-0.280833
#8	-2	16	37.25	37.59	37.49	-0.34	-0.24	-0.3375
#8	-2	17	37.3	37.69	37.69	-0.39	-0.39	-0.394167
#8	-2	18	37.2	37.74	37.64	-0.54	-0.44	-0.438333
#8	-2	19	37.3	37.74	37.64	-0.44	-0.34	-0.433333
#8	-2	20	37.25	37.54	37.74	-0.29	-0.49	-0.399167
#8	-2	21	37.1	37.49	37.79	-0.39	-0.69	-0.415
#8	-2	22	37.25	37.49	37.4	-0.24	-0.15	-0.399167
#8	-2	23	37.25	37.4	37.69	-0.15	-0.44	-0.383333
#8	-2	0	35.91	37.45	37.69	-1.54	-1.78	-0.578333
#8	-2	1	37.1	35.51	37.64	1.59	-0.54	-0.425833
#8	-2	2	37.15	37.1	37.4	0.05	-0.25	-0.3775
#8	-2	3	37.1	37.35	36.5	-0.25	0.6	-0.258333
#8	-2	4	36.95	37.4	37.4	-0.45	-0.45	-0.300833
#8	-2	5	37.05	37.35	37.49	-0.3	-0.44	-0.313333
#8	-2	6	37	37.35	37.49	-0.35	-0.49	-0.106667
#8	-2	7	37	37.35	37.45	-0.35	-0.45	-0.260833
#8	-2	8	36.8	37.64	37.25	-0.84	-0.45	-0.351667
#8	-2	9	36.7	37.54	37.05	-0.84	-0.35	-0.48
#8	-2	10	36.8	37.3	37.3	-0.5	-0.5	-0.488333
#8	-2	11	36.8	37.25	37.4	-0.45	-0.6	-0.514167
#8	-2	12	36.9	37.1	37.4	-0.2	-0.5	-0.5025
#8	-2	13	37	36.95	37.54	0.05	-0.54	-0.476667
#8	-2	14	37.1	36.9	37.69	0.2	-0.59	-0.401667
#8	-2	15	37.1	37.1	37.69	0	-0.59	-0.351667
#8	-1	16	37.2	37.25	37.59	-0.05	-0.39	-0.305
#8	-1	17	37.25	37.3	37.69	-0.05	-0.44	-0.258333
#8	-1	18	37.35	37.2	37.74	0.15	-0.39	-0.22
#8	-1	19	37.4	37.3	37.74	0.1	-0.34	-0.199167
#8	-1	20	37.3	37.25	37.54	0.05	-0.24	-0.1825
#8	-1	21	37.35	37.1	37.49	0.25	-0.14	-0.124167
#8	-1	22	37.3	37.25	37.49	0.05	-0.19	-0.0991667
#8	-1	23	37.3	37.25	37.4	0.05	-0.1	-0.0625
#8	-1	0	37.2	35.91	37.45	1.29	-0.25	0.0441667
#8	-1	1	37.1	37.1	35.51	0	1.59	0.196667
#8	-1	2	35.61	37.15	37.1	-1.54	-1.49	-0.04
#8	-1	3	37.25	37.1	37.35	0.15	-0.1	-0.045
#8	-1	4	37.25	36.95	37.4	0.3	-0.15	-0.0208333
#8	-1	5	36.8	37.05	37.35	-0.25	-0.55	-0.0833333
#8	-1	6	36.4	37	37.35	-0.6	-0.95	-0.299167
#8	-1	7	36.6	37	37.35	-0.4	-0.75	-0.5275
#8	-1	8	36.65	36.8	37.64	-0.15	-0.99	-0.37
#8	-1	9	37	36.7	37.54	0.3	-0.54	-0.394167
#8	-1	10	37	36.8	37.3	0.2	-0.3	-0.415
#8	-1	11	37.05	36.8	37.25	0.25	-0.2	-0.344167
#8	-1	12	36.85	36.9	37.1	-0.05	-0.25	-0.24
#8	-1	13	37	37	36.95	0	0.05	-0.14
#8	-1	14	36.85	37.1	36.9	-0.25	-0.05	-0.07
#8	-1	15	36.75	37.1	37.1	-0.35	-0.35	-0.108333
#8	0	16		37.2	37.25
#8	0	17		37.25	37.3
#8	0	18	36.8	37.35	37.2	-0.55	-0.4
#8	0	19	36.95	37.4	37.3	-0.45	-0.35
#8	0	20	36.85	37.3	37.25	-0.45	-0.4
#8	0	21	36.75	37.35	37.1	-0.6	-0.35
#8	0	22	36.6	37.3	37.25	-0.7	-0.65
#8	0	23		37.3	37.25
#8	0	0	35.96	37.2	35.91	-1.24	0.05
#8	0	1	35.91	37.1	37.1	-1.19	-1.19
#8	0	2	36.16	35.61	37.15	0.55	-0.99

## Sheet: #9
Horse ID	DAYS from Foaling	TIME	Hourly Max VTB-ST 0d	Hourly Max VTB-ST -1d	Hourly Max VTB-ST -2d	STd1	STd2	STd-6h
#9	-10	10	37.59
#9	-10	11	37.59
#9	-10	12	37.49
#9	-10	13	37.4
#9	-10	14	37.64
#9	-10	15	37.79
#9	-9	16	37.79
#9	-9	17	37.69
#9	-9	18	37.94
#9	-9	19	37.99
#9	-9	20	37.99
#9	-9	21	37.99
#9	-9	22	37.69
#9	-9	23	37.69
#9	-9	0	37.49
#9	-9	1	37.54
#9	-9	2	37.35
#9	-9	3	37.4
#9	-9	4	37.49
#9	-9	5	37.49
#9	-9	6	37.45
#9	-9	7	37.59
#9	-9	8	37.59
#9	-9	9	37.54
#9	-9	10	37.35	37.59
#9	-9	11	37.59	37.59
#9	-9	12	37.4	37.49
#9	-9	13	37.45	37.4
#9	-9	14	37.35	37.64
#9	-9	15	37.4	37.79
#9	-8	16	37.3	37.79
#9	-8	17	37.49	37.69
#9	-8	18	37.49	37.94
#9	-8	19	37.59	37.99
#9	-8	20	37.49	37.99
#9	-8	21	37.45	37.99
#9	-8	22	37.45	37.69
#9	-8	23	37.45	37.69
#9	-8	0	37.4	37.49
#9	-8	1	37.35	37.54
#9	-8	2	37.4	37.35
#9	-8	3	37.4	37.4
#9	-8	4	36.9	37.49
#9	-8	5	37.1	37.49
#9	-8	6	36.95	37.45
#9	-8	7	37.1	37.59
#9	-8	8	37.05	37.59
#9	-8	9	37.2	37.54
#9	-8	10	37.2	37.35	37.59	-0.15	-0.39
#9	-8	11	37.2	37.59	37.59	-0.39	-0.39
#9	-8	12	37.59	37.4	37.49	0.19	0.1
#9	-8	13	37.4	37.45	37.4	-0.05	0
#9	-8	14	37.35	37.35	37.64	0	-0.29
#9	-8	15	37.45	37.4	37.79	0.05	-0.34	-0.138333
#9	-7	16	37.4	37.3	37.79	0.1	-0.39	-0.1175
#9	-7	17	37.4	37.49	37.69	-0.09	-0.29	-0.0841667
#9	-7	18	37.4	37.49	37.94	-0.09	-0.54	-0.160833
#9	-7	19	37.45	37.59	37.99	-0.14	-0.54	-0.213333
#9	-7	20	37.4	37.49	37.99	-0.09	-0.59	-0.245833
#9	-7	21	37.49	37.45	37.99	0.04	-0.5	-0.26
#9	-7	22	37.49	37.45	37.69	0.04	-0.2	-0.249167
#9	-7	23	37.05	37.45	37.69	-0.4	-0.64	-0.304167
#9	-7	0	37.2	37.4	37.49	-0.2	-0.29	-0.2925
#9	-7	1	37.1	37.35	37.54	-0.25	-0.44	-0.293333
#9	-7	2	37.25	37.4	37.35	-0.15	-0.1	-0.2575
#9	-7	3	37	37.4	37.4	-0.4	-0.4	-0.285833
#9	-7	4	36.7	36.9	37.49	-0.2	-0.79	-0.355
#9	-7	5	36.9	37.1	37.49	-0.2	-0.59	-0.334167
#9	-7	6	36.9	36.95	37.45	-0.05	-0.55	-0.343333
#9	-7	7	36.9	37.1	37.59	-0.2	-0.69	-0.36
#9	-7	8	37.3	37.05	37.59	0.25	-0.29	-0.3425
#9	-7	9	37.15	37.2	37.54	-0.05	-0.39	-0.3125
#9	-7	10	37.49	37.2	37.35	0.29	0.14	-0.194167
#9	-7	11	37.49	37.2	37.59	0.29	-0.1	-0.1125
#9	-7	12	37.45	37.59	37.4	-0.14	0.05	-0.07
#9	-7	13	37.35	37.4	37.45	-0.05	-0.1	-0.00833333
#9	-7	14	37.49	37.35	37.35	0.14	0.14	0.0183333
#9	-7	15	37.3	37.45	37.4	-0.15	-0.1	0.0341667
#9	-6	16	37.4	37.4	37.3	0	0.1	0.00666667
#9	-6	17	37.59	37.4	37.49	0.19	0.1	0.015
#9	-6	18	37.59	37.4	37.49	0.19	0.1	0.0466667
#9	-6	19	37.59	37.45	37.59	0.14	0	0.0708333
#9	-6	20	37.59	37.4	37.49	0.19	0.1	0.0716667
#9	-6	21	37.64	37.49	37.45	0.15	0.19	0.120833
#9	-6	22	37.59	37.49	37.45	0.1	0.14	0.1325
#9	-6	23	37.49	37.05	37.45	0.44	0.04	0.148333
#9	-6	0	37.49	37.2	37.4	0.29	0.09	0.155833
#9	-6	1	37.35	37.1	37.35	0.25	0	0.165
#9	-6	2	37.4	37.25	37.4	0.15	0	0.153333
#9	-6	3	37.2	37	37.4	0.2	-0.2	0.125
#9	-6	4	37	36.7	36.9	0.3	0.1	0.138333
#9	-6	5	36.85	36.9	37.1	-0.05	-0.25	0.0733333
#9	-6	6	36.9	36.9	36.95	0	-0.05	0.0375
#9	-6	7	37.2	36.9	37.1	0.3	0.1	0.05
#9	-6	8	37.1	37.3	37.05	-0.2	0.05	0.025
#9	-6	9	37.4	37.15	37.2	0.25	0.2	0.0625
#9	-6	10	37.4	37.49	37.2	-0.09	0.2	0.0383333
#9	-6	11	37.35	37.49	37.2	-0.14	0.15	0.0641667
#9	-6	12	37.49	37.45	37.59	0.04	-0.1	0.0633333
#9	-6	13	37.49	37.35	37.4	0.14	0.09	0.0491667
#9	-6	14	37.49	37.49	37.35	0	0.14	0.0733333
#9	-6	15	37.49	37.3	37.45	0.19	0.04	0.055
#9	-5	16	37.45	37.4	37.4	0.05	0.05	0.0541667
#9	-5	17	37.59	37.59	37.4	0	0.19	0.0691667
#9	-5	18	37.45	37.59	37.4	-0.14	0.05	0.0666667
#9	-5	19	37.59	37.59	37.45	0	0.14	0.0591667
#9	-5	20	37.49	37.59	37.4	-0.1	0.09	0.0466667
#9	-5	21	37.59	37.64	37.49	-0.05	0.1	0.0316667
#9	-5	22	37.59	37.59	37.49	0	0.1	0.0316667
#9	-5	23	37.35	37.49	37.05	-0.14	0.3	0.0291667
#9	-5	0	37.4	37.49	37.2	-0.09	0.2	0.0458333
#9	-5	1	37.2	37.35	37.1	-0.15	0.1	0.03
#9	-5	2	37.2	37.4	37.25	-0.2	-0.05	0.01
#9	-5	3	37.2	37.2	37	0	0.2	0.0225
#9	-5	4	37.05	37	36.7	0.05	0.35	0.0475
#9	-5	5	36.9	36.85	36.9	0.05	0	0.0383333
#9	-5	6	37.3	36.9	36.9	0.4	0.4	0.0958333
#9	-5	7	37.25	37.2	36.9	0.05	0.35	0.133333
#9	-5	8	37.4	37.1	37.3	0.3	0.1	0.1875
#9	-5	9	37.64	37.4	37.15	0.24	0.49	0.231667
#9	-5	10	37.69	37.4	37.49	0.29	0.2	0.239167
#9	-5	11	37.59	37.35	37.49	0.24	0.1	0.263333
#9	-5	12	37.49	37.49	37.45	0	0.04	0.2
#9	-5	13	37.4	37.49	37.35	-0.09	0.05	0.163333
#9	-5	14	37.25	37.49	37.49	-0.24	-0.24	0.09
#9	-5	15	37.3	37.49	37.3	-0.19	0	0.0133333
#9	-4	16	37.49	37.45	37.4	0.04	0.09	-0.0166667
#9	-4	17	37.69	37.59	37.59	0.1	0.1	-0.0283333
#9	-4	18	37.64	37.45	37.59	0.19	0.05	-0.0116667
#9	-4	19	37.59	37.59	37.59	0	0	-0.00833333
#9	-4	20	37.59	37.49	37.59	0.1	0	0.04
#9	-4	21	37.59	37.59	37.64	0	-0.05	0.0516667
#9	-4	22	37.59	37.59	37.59	0	0	0.0408333
#9	-4	23	37.59	37.35	37.49	0.24	0.1	0.0525
#9	-4	0	37.54	37.4	37.49	0.14	0.05	0.0483333
#9	-4	1	37.59	37.2	37.35	0.39	0.24	0.100833
#9	-4	2	37.59	37.2	37.4	0.39	0.19	0.140833
#9	-4	3	37.3	37.2	37.2	0.1	0.1	0.161667
#9	-4	4	37.4	37.05	37	0.35	0.4	0.224167
#9	-4	5	37.45	36.9	36.85	0.55	0.6	0.291667
#9	-4	6	37.45	37.3	36.9	0.15	0.55	0.334167
#9	-4	7	37.64	37.25	37.2	0.39	0.44	0.350833
#9	-4	8	37.59	37.4	37.1	0.19	0.49	0.359167
#9	-4	9	37.45	37.64	37.4	-0.19	0.05	0.330833
#9	-4	10	37.64	37.69	37.4	-0.05	0.24	0.284167
#9	-4	11	37.69	37.59	37.35	0.1	0.34	0.225
#9	-4	12	37.89	37.49	37.49	0.4	0.4	0.233333
#9	-4	13	37.89	37.4	37.49	0.49	0.4	0.238333
#9	-4	14	37.89	37.25	37.49	0.64	0.4	0.268333
#9	-4	15	37.79	37.3	37.49	0.49	0.3	0.345833
#9	-3	16	37.59	37.49	37.45	0.1	0.14	0.35
#9	-3	17	37.59	37.69	37.59	-0.1	0	0.305
#9	-3	18	37.69	37.64	37.45	0.05	0.24	0.2625
#9	-3	19	37.74	37.59	37.59	0.15	0.15	0.213333
#9	-3	20	37.74	37.59	37.49	0.15	0.25	0.16
#9	-3	21	37.69	37.59	37.59	0.1	0.1	0.110833
#9	-3	22	37.49	37.59	37.59	-0.1	-0.1	0.0741667
#9	-3	23	37.74	37.59	37.35	0.15	0.39	0.1275
#9	-3	0	37.69	37.54	37.4	0.15	0.29	0.14
#9	-3	1	37.74	37.59	37.2	0.15	0.54	0.1725
#9	-3	2	37.64	37.59	37.2	0.05	0.44	0.18
#9	-3	3	37.59	37.3	37.2	0.29	0.39	0.22
#9	-3	4	37.45	37.4	37.05	0.05	0.4	0.274167
#9	-3	5	37.35	37.45	36.9	-0.1	0.45	0.258333
#9	-3	6	37.49	37.45	37.3	0.04	0.19	0.240833
#9	-3	7	37.3	37.64	37.25	-0.34	0.05	0.159167
#9	-3	8	37.64	37.59	37.4	0.05	0.24	0.1425
#9	-3	9	37.64	37.45	37.64	0.19	0	0.101667
#9	-3	10	37.54	37.64	37.69	-0.1	-0.15	0.0433333
#9	-3	11	37.4	37.69	37.59	-0.29	-0.19	-0.0258333
#9	-3	12	37.4	37.89	37.49	-0.49	-0.09	-0.0933333
#9	-3	13	37.49	37.89	37.4	-0.4	0.09	-0.095
#9	-3	14	37.49	37.89	37.25	-0.4	0.24	-0.1325
#9	-3	15	37.59	37.79	37.3	-0.2	0.29	-0.140833
#9	-2	16	37.79	37.59	37.49	0.2	0.3	-0.0783333
#9	-2	17	37.84	37.59	37.69	0.25	0.15	-0.005
#9	-2	18	37.79	37.69	37.64	0.1	0.15	0.0641667
#9	-2	19	37.84	37.74	37.59	0.1	0.25	0.119167
#9	-2	20	37.64	37.74	37.59	-0.1	0.05	0.128333
#9	-2	21	37.69	37.69	37.59	0	0.1	0.129167
#9	-2	22	37.49	37.49	37.59	0	-0.1	0.0791667
#9	-2	23	37.49	37.74	37.59	-0.25	-0.1	0.0166667
#9	-2	0	37.54	37.69	37.54	-0.15	0	-0.0166667
#9	-2	1	37.59	37.74	37.59	-0.15	0	-0.0583333
#9	-2	2	37.4	37.64	37.59	-0.24	-0.19	-0.09
#9	-2	3	37.3	37.59	37.3	-0.29	0	-0.1225
#9	-2	4	37.25	37.45	37.4	-0.2	-0.15	-0.143333
#9	-2	5	36.9	37.35	37.45	-0.45	-0.55	-0.1975
#9	-2	6	37.35	37.49	37.45	-0.14	-0.1	-0.205
#9	-2	7	37.49	37.3	37.64	0.19	-0.15	-0.189167
#9	-2	8	37.3	37.64	37.59	-0.34	-0.29	-0.205833
#9	-2	9	37.3	37.64	37.45	-0.34	-0.15	-0.2225
#9	-2	10	37.45	37.54	37.64	-0.09	-0.19	-0.216667
#9	-2	11	37.49	37.4	37.69	0.09	-0.2	-0.1425
#9	-2	12	37.4	37.4	37.89	0	-0.49	-0.163333
#9	-2	13	37.49	37.49	37.89	0	-0.4	-0.2
#9	-2	14	37.54	37.49	37.89	0.05	-0.35	-0.1725
#9	-2	15	37.4	37.59	37.79	-0.19	-0.39	-0.18
#9	-1	16	37.49	37.79	37.59	-0.3	-0.1	-0.19
#9	-1	17	37.79	37.84	37.59	-0.05	0.2	-0.168333
#9	-1	18	37.69	37.79	37.69	-0.1	0	-0.135833
#9	-1	19	37.79	37.84	37.74	-0.05	0.05	-0.1025
#9	-1	20	37.59	37.64	37.74	-0.05	-0.15	-0.0941667
#9	-1	21	37.49	37.69	37.69	-0.2	-0.2	-0.0791667
#9	-1	22	37.59	37.49	37.49	0.1	0.1	-0.0291667
#9	-1	23	37.64	37.49	37.74	0.15	-0.1	-0.0375
#9	-1	0	37.3	37.54	37.69	-0.24	-0.39	-0.0816667
#9	-1	1	37.45	37.59	37.74	-0.14	-0.29	-0.1175
#9	-1	2	37.45	37.4	37.64	0.05	-0.19	-0.1125
#9	-1	3	37.15	37.3	37.59	-0.15	-0.44	-0.128333
#9	-1	4	37	37.25	37.45	-0.25	-0.45	-0.203333
#9	-1	5	37.05	36.9	37.35	0.15	-0.3	-0.22
#9	-1	6	36.95	37.35	37.49	-0.4	-0.54	-0.245833
#9	-1	7	37.05	37.49	37.3	-0.44	-0.25	-0.2675
#9	-1	8	37.1	37.3	37.64	-0.2	-0.54	-0.3175
#9	-1	9	36.85	37.3	37.64	-0.45	-0.79	-0.371667
#9	-1	10	36.65	37.45	37.54	-0.8	-0.89	-0.454167
#9	-1	11	36.75	37.49	37.4	-0.74	-0.65	-0.5575
#9	-1	12	36.85	37.4	37.4	-0.55	-0.55	-0.570833
#9	-1	13	36.85	37.49	37.49	-0.64	-0.64	-0.62
#9	-1	14	36.7	37.54	37.49	-0.84	-0.79	-0.694167
#9	-1	15	36.65	37.4	37.59	-0.75	-0.94	-0.731667
#9	0	16	36.7	37.49	37.79	-0.79	-1.09	-0.7475
#9	0	17	36.9	37.79	37.84	-0.89	-0.94	-0.784167
#9	0	18	37.25	37.69	37.79	-0.44	-0.54	-0.774167
#9	0	19	37.45	37.79	37.84	-0.34	-0.39	-0.728333
#9	0	20	37.3	37.59	37.64	-0.29	-0.34	-0.645
#9	0	21	37.1	37.49	37.69	-0.39	-0.59	-0.585833

## Sheet: #10
Horse ID	DAYS from Foaling	TIME	Hourly Max VTB-ST 0d	Hourly Max VTB-ST -1d	Hourly Max VTB-ST -2d	STd1	STd2	STd-6h
#10	-10	16	35.61
#10	-10	17	35.36
#10	-10	18	35.86
#10	-10	19	35.71
#10	-10	20	35.81
#10	-10	21	36.5
#10	-10	22	35.51
#10	-10	23	36.11
#10	-10	0	35.41
#10	-10	1	35.86
#10	-10	2	36.6
#10	-10	3	36.06
#10	-10	4	36.21
#10	-10	5	36.01
#10	-10	6	35.91
#10	-10	7	36.06
#10	-10	8	34.62
#10	-10	9	35.41
#10	-10	10	36.21
#10	-10	11	36.3
#10	-10	12	36.3
#10	-10	13	36.21
#10	-10	14	36.06
#10	-10	15	36.06
#10	-9	16	36.35	35.61
#10	-9	17	36.55	35.36
#10	-9	18	36.65	35.86
#10	-9	19	36.7	35.71
#10	-9	20	36.4	35.81
#10	-9	21	36.65	36.5
#10	-9	22	36.6	35.51
#10	-9	23	36.5	36.11
#10	-9	0	36.65	35.41
#10	-9	1	36.8	35.86
#10	-9	2	36.6	36.6
#10	-9	3	36.65	36.06
#10	-9	4	36.75	36.21
#10	-9	5	36.6	36.01
#10	-9	6	36.3	35.91
#10	-9	7	36.5	36.06
#10	-9	8	36.5	34.62
#10	-9	9	36.45	35.41
#10	-9	10	36.5	36.21
#10	-9	11	36.01	36.3
#10	-9	12	36.4	36.3
#10	-9	13	36.75	36.21
#10	-9	14	36.95	36.06
#10	-9	15	36.8	36.06
#10	-8	16	36.9	36.35	35.61	0.55	1.29
#10	-8	17	36.95	36.55	35.36	0.4	1.59
#10	-8	18	36.9	36.65	35.86	0.25	1.04
#10	-8	19	37	36.7	35.71	0.3	1.29
#10	-8	20	36.95	36.4	35.81	0.55	1.14
#10	-8	21	37.2	36.65	36.5	0.55	0.7	0.804167
#10	-8	22	37.2	36.6	35.51	0.6	1.69	0.841667
#10	-8	23	37.2	36.5	36.11	0.7	1.09	0.825
#10	-8	0	37.35	36.65	35.41	0.7	1.94	0.9375
#10	-8	1	37.15	36.8	35.86	0.35	1.29	0.941667
#10	-8	2	36.95	36.6	36.6	0.35	0.35	0.859167
#10	-8	3	36.5	36.65	36.06	-0.15	0.44	0.779167
#10	-8	4	36.5	36.75	36.21	-0.25	0.29	0.591667
#10	-8	5	36.6	36.6	36.01	0	0.59	0.491667
#10	-8	6	36.5	36.3	35.91	0.2	0.59	0.3375
#10	-8	7	36.35	36.5	36.06	-0.15	0.29	0.2125
#10	-8	8	36.11	36.5	34.62	-0.39	1.49	0.245833
#10	-8	9	36.6	36.45	35.41	0.15	1.19	0.333333
#10	-8	10	36.4	36.5	36.21	-0.1	0.19	0.3375
#10	-8	11	36.4	36.01	36.3	0.39	0.1	0.329167
#10	-8	12	36.21	36.4	36.3	-0.19	-0.09	0.24
#10	-8	13	36.4	36.75	36.21	-0.35	0.19	0.215
#10	-8	14	36.11	36.95	36.06	-0.84	0.05	0.0575
#10	-8	15	36.3	36.8	36.06	-0.5	0.24	-0.0758333
#10	-7	16	36.3	36.9	36.35	-0.6	-0.05	-0.1375
#10	-7	17	36.35	36.95	36.55	-0.6	-0.2	-0.245
#10	-7	18	36.21	36.9	36.65	-0.69	-0.44	-0.315833
#10	-7	19	36.6	37	36.7	-0.4	-0.1	-0.344167
#10	-7	20	36.25	36.95	36.4	-0.7	-0.15	-0.349167
#10	-7	21	36.4	37.2	36.65	-0.8	-0.25	-0.415
#10	-7	22	36.4	37.2	36.6	-0.8	-0.2	-0.444167
#10	-7	23	35.96	37.2	36.5	-1.24	-0.54	-0.525833
#10	-7	0	36.35	37.35	36.65	-1	-0.3	-0.54
#10	-7	1	36.45	37.15	36.8	-0.7	-0.35	-0.585833
#10	-7	2	36.95	36.95	36.6	0	0.35	-0.485833
#10	-7	3	37	36.5	36.65	0.5	0.35	-0.3275
#10	-7	4	37.05	36.5	36.75	0.55	0.3	-0.173333
#10	-7	5	36.75	36.6	36.6	0.15	0.15	5.92119e-16
#10	-7	6	36.6	36.5	36.3	0.1	0.3	0.141667
#10	-7	7	36.45	36.35	36.5	0.1	-0.05	0.233333
#10	-7	8	36.7	36.11	36.5	0.59	0.2	0.27
#10	-7	9	36.7	36.6	36.45	0.1	0.25	0.228333
#10	-7	10	36.11	36.4	36.5	-0.29	-0.39	0.100833
#10	-7	11	36.3	36.4	36.01	-0.1	0.29	0.0916667
#10	-7	12	36.3	36.21	36.4	0.09	-0.1	0.0575
#10	-7	13	36.8	36.4	36.75	0.4	0.05	0.0908333
#10	-7	14	36.5	36.11	36.95	0.39	-0.45	0.02
#10	-7	15	36.8	36.3	36.8	0.5	0	0.0325
#10	-6	16	36.7	36.3	36.9	0.4	-0.2	0.105833
#10	-6	17	36.5	36.35	36.95	0.15	-0.45	0.065
#10	-6	18	36.5	36.21	36.9	0.29	-0.4	0.0566667
#10	-6	19	36.4	36.6	37	-0.2	-0.6	-0.0475
#10	-6	20	36.7	36.25	36.95	0.45	-0.25	-0.0258333
#10	-6	21	36.65	36.4	37.2	0.25	-0.55	-0.0925
#10	-6	22	36.9	36.4	37.2	0.5	-0.3	-0.0925
#10	-6	23	36.8	35.96	37.2	0.84	-0.4	-0.0308333
#10	-6	0	36.65	36.35	37.35	0.3	-0.7	-0.055
#10	-6	1	36.95	36.45	37.15	0.5	-0.2	0.0366667
#10	-6	2	36.75	36.95	36.95	-0.2	-0.2	-0.0133333
#10	-6	3	36.55	37	36.5	-0.45	0.05	-0.0216667
#10	-6	4	36.4	37.05	36.5	-0.65	-0.1	-0.100833
#10	-6	5	36.4	36.75	36.6	-0.35	-0.2	-0.183333
#10	-6	6	36.4	36.6	36.5	-0.2	-0.1	-0.175
#10	-6	7	36.3	36.45	36.35	-0.15	-0.05	-0.216667
#10	-6	8	36.21	36.7	36.11	-0.49	0.1	-0.215833
#10	-6	9	36.75	36.7	36.6	0.05	0.15	-0.165833
#10	-6	10	36.5	36.11	36.4	0.39	0.1	-0.0625
#10	-6	11	36.16	36.3	36.4	-0.14	-0.24	-0.0483333
#10	-6	12	36.25	36.3	36.21	-0.05	0.04	-0.0241667
#10	-6	13	36.01	36.8	36.4	-0.79	-0.39	-0.105833
#10	-6	14	36.55	36.5	36.11	0.05	0.44	-0.0325
#10	-6	15	36.65	36.8	36.3	-0.15	0.35	-0.0325
#10	-5	16	36.8	36.7	36.3	0.1	0.5	-0.0233333
#10	-5	17	36.85	36.5	36.35	0.35	0.5	0.0791667
#10	-5	18	36.85	36.5	36.21	0.35	0.64	0.1625
#10	-5	19	36.75	36.4	36.6	0.35	0.15	0.3025
#10	-5	20	36.95	36.7	36.25	0.25	0.7	0.340833
#10	-5	21	37	36.65	36.4	0.35	0.6	0.403333
#10	-5	22	37.05	36.9	36.4	0.15	0.65	0.42
#10	-5	23	36.55	36.8	35.96	-0.25	0.59	0.3775
#10	-5	0	36.6	36.65	36.35	-0.05	0.25	0.311667
#10	-5	1	36.65	36.95	36.45	-0.3	0.2	0.261667
#10	-5	2	36.5	36.75	36.95	-0.25	-0.45	0.124167
#10	-5	3	36.7	36.55	37	0.15	-0.3	0.0325
#10	-5	4	36.5	36.4	37.05	0.1	-0.55	-0.0716667
#10	-5	5	36.55	36.4	36.75	0.15	-0.2	-0.104167
#10	-5	6	36.4	36.4	36.6	0	-0.2	-0.1375
#10	-5	7	36.6	36.3	36.45	0.3	0.15	-0.0916667
#10	-5	8	36.5	36.21	36.7	0.29	-0.2	-0.0258333
#10	-5	9	36.6	36.75	36.7	-0.15	-0.1	-0.0341667
#10	-5	10	36.6	36.5	36.11	0.1	0.49	0.0525
#10	-5	11	36.65	36.16	36.3	0.49	0.35	0.126667
#10	-5	12	36.65	36.25	36.3	0.4	0.35	0.205833
#10	-5	13	36.65	36.01	36.8	0.64	-0.15	0.209167
#10	-5	14	36.25	36.55	36.5	-0.3	-0.25	0.155833
#10	-5	15	35.91	36.65	36.8	-0.74	-0.89	0.0408333
#10	-4	16	36.25	36.8	36.7	-0.55	-0.45	-0.0916667
#10	-4	17	36.8	36.85	36.5	-0.05	0.3	-0.140833
#10	-4	18	36.65	36.85	36.5	-0.2	0.15	-0.2075
#10	-4	19	36.65	36.75	36.4	-0.1	0.25	-0.235833
#10	-4	20	37.2	36.95	36.7	0.25	0.5	-0.1275
#10	-4	21	36.9	37	36.65	-0.1	0.25	0.0208333
#10	-4	22	36.65	37.05	36.9	-0.4	-0.25	0.05
#10	-4	23	36.11	36.55	36.8	-0.44	-0.69	-0.065
#10	-4	0	36.3	36.6	36.65	-0.3	-0.35	-0.115
#10	-4	1	36.6	36.65	36.95	-0.05	-0.35	-0.160833
#10	-4	2	36.9	36.5	36.75	0.4	0.15	-0.1775
#10	-4	3	36.6	36.7	36.55	-0.1	0.05	-0.194167
#10	-4	4	36.3	36.5	36.4	-0.2	-0.1	-0.165
#10	-4	5	36.3	36.55	36.4	-0.25	-0.1	-0.1
#10	-4	6	36.45	36.4	36.4	0.05	0.05	-0.0375
#10	-4	7	36.5	36.6	36.3	-0.1	0.2	0.00416667
#10	-4	8	36.5	36.5	36.21	0	0.29	-0.0175
#10	-4	9	35.96	36.6	36.75	-0.64	-0.79	-0.1325
#10	-4	10	36.3	36.6	36.5	-0.3	-0.2	-0.149167
#10	-4	11	35.41	36.65	36.16	-1.24	-0.75	-0.285833
#10	-4	12	36.16	36.65	36.25	-0.49	-0.09	-0.3425
#10	-4	13	36.21	36.65	36.01	-0.44	0.2	-0.370833
#10	-4	14	36.4	36.25	36.55	0.15	-0.15	-0.395
#10	-4	15	36.55	35.91	36.65	0.64	-0.1	-0.230833
#10	-3	16	36.11	36.25	36.8	-0.14	-0.69	-0.258333
#10	-3	17	36.65	36.8	36.85	-0.15	-0.2	-0.121667
#10	-3	18	36.21	36.65	36.85	-0.44	-0.64	-0.163333
#10	-3	19	36.11	36.65	36.75	-0.54	-0.64	-0.241667
#10	-3	20	35.51	37.2	36.95	-1.69	-1.44	-0.5025
#10	-3	21	35.71	36.9	37	-1.19	-1.29	-0.754167
#10	-3	22	36.9	36.65	37.05	0.25	-0.15	-0.676667
#10	-3	23	36.8	36.11	36.55	0.69	0.25	-0.569167
#10	-3	0	36.35	36.3	36.6	0.05	-0.25	-0.495833
#10	-3	1	36.11	36.6	36.65	-0.49	-0.54	-0.483333
#10	-3	2	36.06	36.9	36.5	-0.84	-0.44	-0.329167
#10	-3	3	36.11	36.6	36.7	-0.49	-0.59	-0.2125
#10	-3	4	36.11	36.3	36.5	-0.19	-0.39	-0.269167
#10	-3	5	35.81	36.3	36.55	-0.49	-0.74	-0.45
#10	-3	6	35.31	36.45	36.4	-1.14	-1.09	-0.619167
#10	-3	7	35.41	36.5	36.6	-1.09	-1.19	-0.723333
#10	-3	8	35.46	36.5	36.5	-1.04	-1.04	-0.79
#10	-3	9	35.81	35.96	36.6	-0.15	-0.79	-0.778333
#10	-3	10	36.4	36.3	36.6	0.1	-0.2	-0.738333
#10	-3	11	36.85	35.41	36.65	1.44	0.2	-0.499167
#10	-3	12	36.75	36.16	36.65	0.59	0.1	-0.255833
#10	-3	13	36.35	36.21	36.65	0.14	-0.3	-0.0791667
#10	-3	14	36.3	36.4	36.25	-0.1	0.05	0.09
#10	-3	15	36.4	36.55	35.91	-0.15	0.49	0.196667
#10	-2	16	36.21	36.11	36.25	0.1	-0.04	0.21
#10	-2	17	35.91	36.65	36.8	-0.74	-0.89	-0.0625
#10	-2	18	36.5	36.21	36.65	0.29	-0.15	-0.108333
#10	-2	19	36.6	36.11	36.65	0.49	-0.05	-0.0583333
#10	-2	20	36.6	35.51	37.2	1.09	-0.6	-0.0133333
#10	-2	21	36.3	35.71	36.9	0.59	-0.6	-0.0425
#10	-2	22	36.21	36.9	36.65	-0.69	-0.44	-0.141667
#10	-2	23	36.5	36.8	36.11	-0.3	0.39	0.00166667
#10	-2	0	36.6	36.35	36.3	0.25	0.3	0.0358333
#10	-2	1	36.4	36.11	36.6	0.29	-0.2	0.00666667
#10	-2	2	36.3	36.06	36.9	0.24	-0.6	-0.0641667
#10	-2	3	35.71	36.11	36.6	-0.4	-0.89	-0.170833
#10	-2	4	35.56	36.11	36.3	-0.55	-0.74	-0.184167
#10	-2	5	35.81	35.81	36.3	0	-0.49	-0.2325
#10	-2	6	35.91	35.31	36.45	0.6	-0.54	-0.273333
#10	-2	7	36.6	35.41	36.5	1.19	0.1	-0.173333
#10	-2	8	36.4	35.46	36.5	0.94	-0.1	-0.0733333
#10	-2	9	36.45	35.81	35.96	0.64	0.49	0.128333
#10	-2	10	36.65	36.4	36.3	0.25	0.35	0.285833
#10	-2	11	36.8	36.85	35.41	-0.05	1.39	0.438333
#10	-2	12	36.85	36.75	36.16	0.1	0.69	0.499167
#10	-2	13	36.06	36.35	36.21	-0.29	-0.15	0.355
#10	-2	14	35.96	36.3	36.4	-0.34	-0.44	0.22
#10	-2	15	36.11	36.4	36.55	-0.29	-0.44	0.065
#10	-1	16	35.91	36.21	36.11	-0.3	-0.2	-0.0266667
#10	-1	17	35.91	35.91	36.65	0	-0.74	-0.2
#10	-1	18	36.3	36.5	36.21	-0.2	0.09	-0.275
#10	-1	19	36.21	36.6	36.11	-0.39	0.1	-0.2625
#10	-1	20	36.75	36.6	35.51	0.15	1.24	-0.0816667
#10	-1	21	36.8	36.3	35.71	0.5	1.09	0.111667
#10	-1	22	36.35	36.21	36.9	0.14	-0.55	0.119167
#10	-1	23	36.21	36.5	36.8	-0.29	-0.59	0.1075
#10	-1	0	36.7	36.6	36.35	0.1	0.35	0.154167
#10	-1	1	36.11	36.4	36.11	-0.29	0	0.154167
#10	-1	2	36.7	36.3	36.06	0.4	0.64	0.125
#10	-1	3	36.4	35.71	36.11	0.69	0.29	0.0741667
#10	-1	4	35.91	35.56	36.11	0.35	-0.2	0.120833
#10	-1	5	36.01	35.81	35.81	0.2	0.2	0.2275
#10	-1	6	35.91	35.91	35.31	0	0.6	0.24
#10	-1	7	35.96	36.6	35.41	-0.64	0.55	0.256667
#10	-1	8	36.6	36.4	35.46	0.2	1.14	0.281667
#10	-1	9	36.21	36.45	35.81	-0.24	0.4	0.213333
#10	-1	10	36.21	36.65	36.4	-0.44	-0.19	0.148333
#10	-1	11	36.25	36.8	36.85	-0.55	-0.6	0.0191667
#10	-1	12	35.91	36.85	36.75	-0.94	-0.84	-0.179167
#10	-1	13	35.36	36.06	36.35	-0.7	-0.99	-0.3125
#10	-1	14	35.01	35.96	36.3	-0.95	-1.29	-0.610833
#10	-1	15	35.31	36.11	36.4	-0.8	-1.09	-0.781667
#10	0	16	36.11	35.91	36.21	0.2	-0.1	-0.720833
#10	0	17	36.16	35.91	35.91	0.25	0.25	-0.583333
#10	0	18	36.11	36.3	36.5	-0.19	-0.39	-0.483333
#10	0	19	36.35	36.21	36.6	0.14	-0.25	-0.351667
#10	0	20	36.3	36.75	36.6	-0.45	-0.3	-0.2275
#10	0	21	36.45	36.8	36.3	-0.35	0.15	-0.0866667
#10	0	22	35.91	36.35	36.21	-0.44	-0.3	-0.156667
#10	0	23	35.56	36.21	36.5	-0.65	-0.94	-0.330833
#10	0	0	35.36	36.7	36.6	-1.34	-1.24	-0.4975

[truncated: 12 more sheets: #11, #12, #13, #14, #15, #16, #17, #18, #19, #20, #21, #22]
